# Supplementary material for: Sex-Biased Control of Inflammation and Metabolism by a Mitochondrial Nod-Like Receptor
Source: Front Immunol. 2022 May 16;13:882867. doi: 10.3389/fimmu.2022.882867 (PMC9150262; doi:10.3389/fimmu.2022.882867)
Supplement: Supplementary file 2 [file Table_1.xlsx]

## Sheet: Supplementary Table 1
Supplementary Table 1. List of genes in each module ranked by connectivity index (kwithin) at 24h p.i. (female BMDMs)
Module name	Gene name	kWithin
black	Slc16a6	37.9098
black	Map3k8	34.4521
black	Sgcb	34.0043
black	Arhgap25	33.3302
black	Rab7b	33.1693
black	Fgd6	32.3845
black	Clk1	31.2219
black	Ncoa4	30.8446
black	Arrdc3	30.5557
black	Anxa6	29.5071
black	Slc7a7	29.4616
black	Dnmt3aos	29.031
black	Malat1	28.8576
black	Katnbl1	28.3193
black	Eps8	28.0925
black	Rab19	27.7803
black	Pomk	27.5851
black	Lgmn	27.5216
black	Zyx	25.9044
black	Fabp5	25.8522
black	Spopl	25.7795
black	Zfp948	25.6963
black	Aagab	25.5819
black	Fam111a	24.9118
black	Fam122b	24.6915
black	Ostm1	24.5073
black	Casp8ap2	23.9508
black	Zc3h12a	23.6715
black	Arhgap11a	23.479
black	Cenpu	23.182
black	Arhgap4	22.4253
black	Hyal1	22.3918
black	Pnisr	22.3891
black	Washc5	22.2905
black	Fblim1	22.1642
black	Luc7l3	21.7475
black	Tardbp	21.7278
black	Fkbp15	21.658
black	Pi4k2b	21.645
black	Hmgb2	21.5033
black	Zfp994	20.8274
black	Rragc	20.8156
black	Hpcal1	20.531
black	Ehd4	20.41
black	Napepld	20.2204
black	B3galnt1	20.1916
black	Vezt	19.8657
black	Mier1	19.7818
black	Zfp445	19.5959
black	Ncapg2	19.0494
black	Neat1	18.9672
black	Nbr1	18.872
black	Creb3l1	18.4627
black	Exoc5	18.4003
black	Tmf1	18.3557
black	Lgals3	18.2747
black	Srsf11	18.1964
black	Rbm26	17.6557
black	Plin2	17.593
black	Elf1	17.5282
black	Srsf5	17.4398
black	Azin1	17.0413
black	Serpinb9b	16.7132
black	S100a11	16.6868
black	Cd55	16.5259
black	Krit1	16.1187
black	Clec4n	15.9811
black	Fam129b	15.9649
black	Cep95	15.9596
black	Snhg1	15.7494
black	Vps26a	15.3723
black	Gripap1	14.9519
black	Arhgap17	14.866
black	Pdp1	14.8281
black	Pcm1	14.6341
black	Actn4	14.5056
black	Plekhm1	14.4986
black	Blnk	14.2923
black	Gm14461	14.2208
black	Cdkn2aip	14.1812
black	Slc37a3	14.0085
black	Fbxo36	13.9316
black	Atp6ap2	13.8389
black	Rpgrip1l	13.81
black	Eif4g3	13.7927
black	Adk	13.7299
black	2007-09-01	13.7252
black	Maged2	13.5778
black	R3hcc1l	13.4862
black	Arid4a	13.406
black	Btk	13.3515
black	Mapk8ip3	13.1195
black	Pus10	12.9276
black	Inpp4a	12.895
black	Fabp7	12.8698
black	Gpr137b	12.8424
black	Dzip3	12.7675
black	Shtn1	12.631
black	Cep128	12.5322
black	Angptl3	12.2997
black	Luc7l2	12.2862
black	Nudt9	12.2229
black	Akr1b10	12.1748
black	Myof	11.871
black	Aph1c	11.7606
black	Hsp90aa1	11.726
black	Meis3	11.6702
black	Slc25a45	11.6218
black	Hnrnpdl	11.449
black	Tubb2a	11.4456
black	Ppp3r1	11.0438
black	Itgb3	11.0156
black	Pkdcc	10.9933
black	Gpatch11	10.9608
black	Zfp386	10.917
black	Oaz2	10.6098
black	Gm14548	10.4212
black	Casz1	10.397
black	Tlr13	10.3706
black	Cdkn1c	10.2817
black	Mtif2	10.0192
black	Cep83	9.94884
black	Mapre3	9.91797
black	Gm15446	9.88885
black	Wbp4	9.85387
black	Pou2f2	9.78245
black	Mbip	9.57316
black	Tmpo	9.30437
black	Gabpa	9.26343
black	Smad3	9.18597
black	Hspa2	9.12658
black	Tmed5	9.10576
black	Ccdc117	9.02016
black	Psrc1	8.97836
black	Scamp1	8.88679
black	Hopx	8.88289
black	Mfsd11	8.8752
black	Fkbp1b	8.79949
black	Acat3	8.77411
black	Cdc123	8.75287
black	Shisa4	8.73447
black	Uchl5	8.64913
black	Psmc3ip	8.64906
black	Golgb1	8.61446
black	Mir17hg	8.60831
black	Wasl	8.6077
black	Serac1	8.3562
black	Cgref1	8.32751
black	5033406O09Rik	8.22153
black	Dnajc15	8.10037
black	Tsc1	8.02141
black	Gps2	7.88752
black	Tmem120a	7.80843
black	St3gal4	7.77733
black	Eif4enif1	7.68792
black	Rab8b	7.68099
black	Tnpo1	7.67533
black	Myrf	7.67199
black	Eef1a2	7.57201
black	Rnf41	7.55624
black	Strn	7.52993
black	Gm47920	7.51814
black	Gyg	7.39426
black	Anxa7	7.36253
black	Taf1a	7.34772
black	Tmem268	7.26178
black	Gm17690	7.24675
black	Mmp19	7.08651
black	Etaa1	7.06839
black	Nek10	7.05548
black	Trib1	6.95828
black	Zfp867	6.90083
black	Tep1	6.83535
black	Dnajc8	6.78335
black	Gm20056	6.73964
black	AI987944	6.67884
black	Zfp36l2	6.64372
black	Slc22a4	6.56391
black	Psmd1	6.54818
black	Capzb	6.48086
black	Rp2	6.45629
black	Zfp40	6.35435
black	Gm46430	6.33354
black	Tmtc3	6.15056
black	Ormdl1	6.13403
black	Ceacam19	6.10434
black	Gss	6.05224
black	Fcrl5	5.9789
black	Dmwd	5.97169
black	Ccar1	5.93427
black	Gm6166	5.90909
black	Brwd3	5.83343
black	Fbxo18	5.78451
black	Fastkd3	5.64804
black	Mcoln3	5.641
black	Zfp512	5.63988
black	Ccdc125	5.62368
black	Cul4b	5.56448
black	Prpf40a	5.56384
black	Rbsn	5.52048
black	Paxbp1	5.50103
black	Maoa	5.5009
black	Inpp5d	5.45452
black	Il1r1	5.43504
black	Rbm6	5.39109
black	Zfp944	5.19413
black	Gnpda2	5.17575
black	Gm15675	5.17248
black	Homer1	5.12463
black	Aga	5.07454
black	Hspa14	5.05232
black	Dirc2	5.04163
black	Marco	5.01999
black	Mastl	5.00743
black	Kitl	4.99839
black	2010111I01Rik	4.97533
black	Gstm2	4.94947
black	Tulp4	4.94008
black	Selenok	4.85488
black	Braf	4.83534
black	Mss51	4.79701
black	Nmrk1	4.72995
black	Eva1b	4.71319
black	Ppfia3	4.67482
black	Tnrc6a	4.58185
black	Nqo1	4.56683
black	Smpdl3a	4.50893
black	Impad1	4.48908
black	E230032D23Rik	4.48144
black	Oscp1	4.43504
black	2310022A10Rik	4.39044
black	Cyb5r3	4.39039
black	Zfp738	4.38768
black	Haus8	4.36929
black	Gzf1	4.3043
black	Snap23	4.20366
black	2310035C23Rik	4.12817
black	Zfp942	4.10814
black	Wdfy2	4.0056
black	Palm	3.96991
black	Rap1a	3.95834
black	Zfp932	3.951
black	Zfp949	3.90319
black	Cdc27	3.88754
black	Dlgap5	3.88583
black	Strn3	3.87486
black	Inca1	3.87462
black	Rgcc	3.82748
black	Gm4131	3.7986
black	Gpx1	3.72817
black	Upf3b	3.69508
black	Luc7l	3.68952
black	Ttc12	3.65699
black	Usp8	3.59442
black	Arhgap24	3.56315
black	4933439K11Rik	3.53962
black	Nckap1	3.49175
black	Hsd17b12	3.4677
black	Arrb2	3.3511
black	Rsf1	3.32797
black	Kdm3a	3.26122
black	Ascc2	3.19841
black	Oard1	3.1863
black	Tnfrsf22	3.1511
black	Scaf11	3.14294
black	Cdk11b	3.13079
black	Srek1ip1	3.0918
black	Terf2	3.06248
black	Dnttip2	3.03928
black	Uba3	3.0231
black	Esf1	3.00696
black	D330041H03Rik	2.97021
black	Dhx15	2.94144
black	Tatdn3	2.93666
black	Tm4sf19	2.81832
black	Usf3	2.77789
black	Rbbp6	2.77749
black	Nsmce1	2.75761
black	Zfp638	2.75754
black	Mapre2	2.65197
black	Zfp950	2.62127
black	Fam50a	2.60881
black	D430020J02Rik	2.60067
black	1700109H08Rik	2.56487
black	Mir142hg	2.5338
black	Uaca	2.50464
black	Eme1	2.50289
black	Rnpc3	2.47847
black	Fam13b	2.4416
black	Tfg	2.39939
black	Zfp583	2.35163
black	Mcfd2	2.34829
black	Gramd1c	2.32632
black	Taok3	2.29694
black	Lypd6b	2.27527
black	Bdh2	2.26779
black	Nol7	2.24677
black	Rbm28	2.24645
black	Cep152	2.21353
black	Col23a1	2.20045
black	Otud3	2.19295
black	Arl6	2.16969
black	Srp54b	2.11084
black	Cbl	2.09847
black	Rb1cc1	2.09612
black	Cmpk1	2.0743
black	5033421B08Rik	2.04378
black	Lat	1.99963
black	Fhad1	1.99015
black	Nphp1	1.92564
black	Gm1720	1.91386
black	Ermard	1.90948
black	Ceacam16	1.89914
black	Snrnp48	1.89771
black	Ankrd40	1.88083
black	Ncor1	1.87653
black	Wdr62	1.87417
black	Exo5	1.83228
black	Zfp322a	1.78631
black	Rmnd1	1.77912
black	Lyst	1.77247
black	Smim15	1.75061
black	Ryr1	1.71037
black	Mrpl19	1.67567
black	Slc9a4	1.65813
black	Hist1h2bc	1.6402
black	Camkk1	1.62743
black	2010016I18Rik	1.58491
black	Cbx1	1.58269
black	Pdia6	1.5697
black	Senp7	1.56572
black	Gm37123	1.53759
black	Cyr61	1.53326
black	Slc2a9	1.53242
black	Slc38a10	1.48686
black	Gm16638	1.45095
black	Cd80	1.43969
black	Tnnc1	1.39041
black	Dach1	1.38588
black	Tchp	1.36461
black	Pigl	1.35981
black	1110032A03Rik	1.34875
black	Iqcc	1.34181
black	Tnfaip8	1.32132
black	Chid1	1.30222
black	Zfp935	1.26892
black	Prim2	1.26636
black	Fam124a	1.26623
black	Ticam2	1.26542
black	E430024I08Rik	1.26126
black	Gm8093	1.2328
black	Nxf1	1.22981
black	Dalrd3	1.22564
black	Serpinh1	1.21724
black	BC005624	1.2132
black	Hsd3b7	1.20552
black	Fam173b	1.16083
black	Fip1l1	1.15717
black	Tbca	1.15267
black	Lcmt1	1.14086
black	Lypla1	1.13952
black	2002-09-01	1.13925
black	Pcyt1a	1.1269
black	Tmem241	1.12469
black	B430305J03Rik	1.12371
black	Slc20a1	1.10474
black	Col5a2	1.10034
black	Gm20658	1.09613
black	Tnrc6b	1.01935
black	Praf2	1.01336
black	Sbk2	0.998148
black	Gm13391	0.971518
black	Rps27l	0.930719
black	Klk1b11	0.922212
black	Rnd2	0.910827
black	Zfp189	0.906565
black	Col1a1	0.90579
black	Gdf15	0.905489
black	Rai14	0.88997
black	Ythdf3	0.876007
black	Krr1	0.855968
black	Chchd6	0.851846
black	Hsp90b1	0.848862
black	Srsf3	0.841202
black	Ormdl3	0.833626
black	Tmem267	0.823351
black	Hipk2	0.76621
black	Zfp54	0.758252
black	8430429K09Rik	0.756831
black	Ccser2	0.75641
black	Snrpa1	0.745899
black	Vps29	0.727897
black	Lrif1	0.714087
black	Slc27a6	0.712706
black	Serpine2	0.71106
black	U2af2	0.703542
black	Trim29	0.682259
black	B230303O12Rik	0.670038
black	Clasrp	0.661459
black	Nadsyn1	0.64832
black	Il19	0.646165
black	4933427D14Rik	0.631502
black	Gnal	0.623577
black	Mllt10	0.603533
black	Sf3b1	0.589046
black	Sash1	0.587257
black	Pdgfc	0.584522
black	Adam33	0.556234
black	Cd48	0.548246
black	Vps9d1	0.52713
black	1700086O06Rik	0.526581
black	Jrkl	0.521793
black	Rbms2	0.513265
black	Zbed4	0.513063
black	Gm11542	0.509941
black	Rdx	0.500733
black	Gm12708	0.497889
black	Atp5l	0.462269
black	Hspb6	0.453182
black	Akr1b3	0.444761
black	Man2c1os	0.438335
black	Polr2h	0.42792
black	A230056P14Rik	0.415515
black	Sstr5	0.406478
black	1810055G02Rik	0.389105
black	Ahi1	0.388524
black	Ccdc148	0.36426
black	Gm10033	0.347031
blue	Ank	436.995
blue	Pdxk	435.735
blue	Sesn1	433.054
blue	Atp13a3	428.218
blue	Atxn3	427.807
blue	Arap3	426.941
blue	Igfbp4	426.115
blue	Lpgat1	425.431
blue	Lpar6	421.822
blue	Nap1l1	421.351
blue	Prkar2a	420.275
blue	St6gal1	419.632
blue	Gpd1l	418.728
blue	1190002N15Rik	415.566
blue	Aldh9a1	414.91
blue	Gna12	411.851
blue	Zfyve28	411.799
blue	Ophn1	411.787
blue	Pygl	409.537
blue	B3glct	409.252
blue	2610507B11Rik	408.705
blue	Daglb	406.792
blue	Arrb1	405.901
blue	Sgsh	405.54
blue	Plxnc1	405.376
blue	Deptor	404.815
blue	Idh1	403.179
blue	S1pr1	402.976
blue	Snx9	402.515
blue	Osbpl11	402.106
blue	Ddi2	401.799
blue	Slc46a3	401.65
blue	Stard4	401.603
blue	Itgb5	401.297
blue	Ap2a2	401.069
blue	Kcnj10	400.973
blue	Txndc16	400.696
blue	Prkag2	400.545
blue	Selenon	400.333
blue	Trim47	400.222
blue	Fam214a	400.009
blue	Sort1	399.716
blue	2900026A02Rik	399.364
blue	Adam15	399.279
blue	Npepl1	398.588
blue	Mctp1	398.208
blue	Adcy9	398.155
blue	Tmcc2	398.035
blue	Ets1	397.975
blue	Kdm2b	397.91
blue	Acadm	397.498
blue	Stab1	397.339
blue	Hs6st1	396.623
blue	Cd81	395.965
blue	Pde3b	395.894
blue	Tfdp2	395.807
blue	Nfam1	395.796
blue	Parp1	395.641
blue	Sptssa	394.818
blue	Rpl3	394.591
blue	Rgs10	394.335
blue	Sh3pxd2a	394.192
blue	Smarca2	393.736
blue	Il16	393.351
blue	Rgs2	393.133
blue	Emp2	393.032
blue	Mxi1	391.786
blue	Rcbtb2	391.693
blue	Tfrc	391.479
blue	Idh2	391.435
blue	Inf2	390.723
blue	Paqr7	390.254
blue	Hprt	389.934
blue	Kctd12b	389.279
blue	Rgs18	389.232
blue	Ermp1	388.373
blue	Prkd3	388.254
blue	Enc1	387.973
blue	Gpr183	387.903
blue	Efr3b	387.457
blue	Cfh	387.086
blue	Dpy19l4	386.706
blue	Lpcat1	386.647
blue	Abca9	386.25
blue	Cers5	386.15
blue	Cdc42ep3	386.13
blue	Arhgap6	386.09
blue	Tmem71	385.81
blue	Gsn	385.651
blue	Vsir	385.456
blue	Kifc3	385.281
blue	Col18a1	384.413
blue	Lrp6	383.7
blue	Wdr11	383.526
blue	Socs5	383.173
blue	Slc6a6	382.448
blue	Prkacb	381.921
blue	Mindy1	381.673
blue	Aplp2	381.264
blue	Slc25a4	381.251
blue	Zdhhc14	381.153
blue	Reps2	380.978
blue	Mib1	380.779
blue	Mgst3	380.762
blue	Uxs1	380.716
blue	Glul	380.257
blue	Adss	379.831
blue	Comt	379.297
blue	Pccb	379.047
blue	Susd3	378.981
blue	Arhgap39	378.327
blue	Itpripl1	377.911
blue	Fam107b	377.152
blue	Gramd4	376.841
blue	Rasa1	376.785
blue	Hadh	376.438
blue	Padi2	376.296
blue	Engase	375.978
blue	Cacna1a	375.87
blue	Gpr155	375.772
blue	Abcb1b	375.601
blue	Mef2c	374.715
blue	Shisa9	374.573
blue	Top2b	374.465
blue	Fam69a	374.139
blue	Hsd17b4	373.781
blue	Dhcr24	373.637
blue	Plxdc2	373.202
blue	Lmnb2	372.447
blue	Pfkfb4	372.175
blue	Ttc3	371.157
blue	Rin3	371.055
blue	Egr2	370.384
blue	Usp48	370.071
blue	Eif2ak3	370.007
blue	Ski	369.833
blue	Magee1	369.307
blue	Smim14	369.256
blue	Csnk1e	368.714
blue	Zfp362	368.705
blue	Cep170b	367.991
blue	Abcc4	367.778
blue	Fhl3	367.623
blue	Arhgef6	367.42
blue	Phka2	367.355
blue	Lrp5	367.062
blue	Mlec	365.816
blue	Dtx4	365.624
blue	Ucp2	365.621
blue	Cyp51	365.518
blue	Thap12	365.096
blue	2006-09-01	364.296
blue	Rpl12	363.485
blue	Fmo5	363.22
blue	Igf1r	362.666
blue	Cyp27a1	362.33
blue	Prkch	362.206
blue	Dusp7	362.153
blue	BC106179	361.915
blue	Fam78a	361.776
blue	Sh2d3c	361.765
blue	Scap	361.421
blue	Dip2c	360.928
blue	Ppfia4	360.723
blue	B4galt4	360.508
blue	Tgfbr2	360.459
blue	Prkab2	360.052
blue	Tmem37	358.141
blue	Psd3	357.416
blue	Fchsd2	357.388
blue	Gprc5c	357.268
blue	Cck	356.436
blue	Fam134b	356.327
blue	Map3k9	355.894
blue	Mtr	355.342
blue	Fam110b	354.998
blue	Agap3	354.936
blue	Txndc5	354.186
blue	Kcnj16	353.577
blue	Mef2a	353.215
blue	Tmem245	353.207
blue	Pgm2l1	352.042
blue	Sec22c	351.93
blue	Xk	351.455
blue	St8sia4	351.443
blue	Msh2	351.429
blue	Rnf13	351.324
blue	Slc43a2	351.24
blue	Zfp664	351.191
blue	Miga1	351.014
blue	Lta4h	350.845
blue	Aaed1	350.405
blue	Amz1	349.624
blue	AC163018.1	349.422
blue	Arl11	348.303
blue	Chst3	348.056
blue	Polr3g	347.905
blue	Smyd3	347.538
blue	Cryl1	347.289
blue	Kank2	347.043
blue	Rock2	346.429
blue	Cnnm2	346.397
blue	Aatk	345.751
blue	Scmh1	345.409
blue	Fbf1	345.265
blue	Mprip	345.254
blue	Sec63	345.197
blue	Qser1	345.012
blue	Abhd14b	344.758
blue	Picalm	344.747
blue	Dhcr7	343.306
blue	Tmem132a	343.117
blue	Fads1	342.976
blue	Ndrg3	341.937
blue	Sqle	341.88
blue	Ddhd2	341.821
blue	Lrrc20	341.215
blue	Sox4	341.088
blue	Pspc1	340.759
blue	Abcd2	339.989
blue	Chp2	339.683
blue	Krt80	339.555
blue	Acox1	339.539
blue	Tmem163	339.406
blue	Lsr	338.703
blue	Prkdc	338.616
blue	Dnajb4	338.259
blue	E2f2	337.282
blue	Cinp	337.227
blue	Abca6	337.16
blue	Slc25a23	334.642
blue	Trim16	334.478
blue	Usp34	334.394
blue	Oplah	333.661
blue	Gpr34	333.384
blue	Smagp	333.148
blue	Slc40a1	332.676
blue	Sod1	332.275
blue	Rogdi	332.18
blue	Arap2	332.151
blue	Mras	331.569
blue	Mccc2	331.012
blue	Elmo2	330.902
blue	Chn2	330.389
blue	B4galnt1	330.199
blue	Tifab	328.37
blue	Xylt1	328.307
blue	Cx3cr1	327.801
blue	Adam22	327.754
blue	Rtn4rl1	327.471
blue	Elovl6	327.394
blue	Map4k5	327.23
blue	Slc9a6	326.393
blue	Arhgap45	326.243
blue	Bex3	325.548
blue	Arhgef4	324.138
blue	Foxn3	323.693
blue	Frat2	323.455
blue	Bmp2	323.392
blue	Ier5l	323.198
blue	Tk2	321.762
blue	Helb	321.629
blue	Tecpr1	321.59
blue	Pdgfa	321.048
blue	Hs2st1	321.037
blue	Synj2	320.641
blue	Smpd3	320.521
blue	Myo1b	319.438
blue	Rpl14	319.273
blue	A530017D24Rik	318.576
blue	Hnrnpr	318.536
blue	Lrrc39	318.195
blue	Cib2	317.285
blue	Btbd6	316.159
blue	Guf1	315.976
blue	Tsku	315.707
blue	Pcdhgc3	315.678
blue	Sncaip	312.97
blue	Rnf170	312.609
blue	Lifr	312.579
blue	Cxcr3	312.529
blue	Usp2	312.515
blue	Ctsf	311.541
blue	Smco4	310.994
blue	Nr4a1	310.706
blue	Slco2b1	310.66
blue	Smim10l2a	310.607
blue	Rad50	310.583
blue	Bphl	310.48
blue	Zswim6	310.448
blue	Zfp146	310.056
blue	Klf11	309.396
blue	3110062M04Rik	309.11
blue	Panx1	308.372
blue	P2ry1	308.061
blue	Zfp618	307.873
blue	Slc39a11	307.851
blue	Msl3	307.843
blue	Topbp1	307.449
blue	Wrb	307.184
blue	Kank3	306.885
blue	Samd4	306.415
blue	S100a4	305.718
blue	Vegfa	304.983
blue	Pja2	304.965
blue	Tgfb1	304.711
blue	Haus4	303.825
blue	Ccsap	303.25
blue	Ctdspl	303.187
blue	Smim1	302.799
blue	Tpgs2	300.903
blue	Gm15513	300.675
blue	Havcr2	300.641
blue	Pald1	300.511
blue	Zfp422	299.906
blue	Atp10d	299.037
blue	Slc19a1	298.145
blue	Rasgef1a	298.049
blue	Fads2	296.813
blue	P3h3	296.591
blue	Zfp12	296.233
blue	Sbk1	296.176
blue	Nagk	296.061
blue	Cadm1	295.85
blue	Zdhhc21	295.508
blue	Phtf1	295.052
blue	Trove2	293.715
blue	Tmem150a	293.666
blue	E2f6	293.356
blue	Mvb12b	293.034
blue	Tpbgl	292.935
blue	Gm29291	292.926
blue	Git2	292.878
blue	Tk1	292.277
blue	Olfm1	289.711
blue	Zfp652	288.248
blue	Tmem57	288.224
blue	Iqce	288.197
blue	Mamld1	287.385
blue	Lmnb1	286.83
blue	Prkci	286.54
blue	Dennd2c	285.977
blue	Gm7694	285.911
blue	Mbtd1	285.203
blue	Htatsf1	285.106
blue	Elac1	284.764
blue	Zdhhc20	282.266
blue	Macrod1	282.244
blue	Gmds	282.236
blue	2610507I01Rik	281.844
blue	Lyrm9	280.959
blue	Plxdc1	280.704
blue	Gltp	278.731
blue	Neurl2	277.917
blue	Rnf183	277.685
blue	Gmpr	277.508
blue	Tox2	277.064
blue	Rcan3	275.646
blue	Nxph3	275.566
blue	Decr1	275.202
blue	Cx3cl1	274.806
blue	Pter	274.476
blue	Rpa1	274.303
blue	Ethe1	272.473
blue	Nphp3	272.468
blue	Ncl	272.324
blue	Cep131	272.191
blue	Hdac9	271.981
blue	Tmc6	271.962
blue	Rhob	271.149
blue	Tfdp1	270.925
blue	B230118H07Rik	270.024
blue	Selenbp1	268.891
blue	Dchs1	268.498
blue	Anxa9	267.835
blue	Slc1a5	267.797
blue	Uba2	267.769
blue	Gabbr2	267.162
blue	Tm9sf3	264.513
blue	Adamts10	264.492
blue	Arid1b	263.966
blue	Bin1	263.841
blue	Gfra4	263.754
blue	Kcnj9	262.902
blue	Als2cl	262.763
blue	Tspyl4	262.462
blue	Arhgap5	261.964
blue	Rab23	261.768
blue	Ywhah	261.491
blue	Magi1	261.105
blue	Ephb6	260.662
blue	C2cd2l	260.095
blue	Vipr1	259.643
blue	Nudt7	257.259
blue	Ncs1	256.837
blue	Alkbh8	256.718
blue	Nsmce4a	255.545
blue	Kdelc1	255.362
blue	5031425F14Rik	254.976
blue	Nat8l	254.69
blue	Ggact	253.866
blue	Gamt	253.694
blue	Kcnq1	252.269
blue	2700049A03Rik	252.199
blue	B230217C12Rik	251.988
blue	Acad10	251.757
blue	Setd7	251.534
blue	Rtl8a	251.469
blue	Hsd17b7	251.457
blue	Nin	250.963
blue	Gm16201	249.839
blue	Setd3	249.838
blue	Crot	249.794
blue	Pcyt2	249.784
blue	Hhex	249.569
blue	Slc9a7	249.242
blue	Gm10521	248.184
blue	Anln	248.107
blue	2010300C02Rik	247.374
blue	Gm5086	247.308
blue	Zfp449	247.289
blue	Capn7	246.666
blue	Rtl8b	246.471
blue	Wdr90	246.305
blue	Bbs2	245.248
blue	Khk	243.985
blue	Cables1	243.373
blue	Slc24a3	241.931
blue	Tmem106b	241.643
blue	Zfp518b	241.587
blue	Zfp512b	241.452
blue	Tsr1	241.285
blue	Slc25a35	240.993
blue	Echdc1	240.392
blue	Ifi27	240.326
blue	Creb3l2	240.103
blue	Fech	239.692
blue	Fem1b	237.703
blue	Ndc1	237.408
blue	C5ar2	236.876
blue	Acot1	236.658
blue	2610008E11Rik	235.788
blue	1810011H11Rik	235.774
blue	Zfp770	235.656
blue	Gm6209	235.487
blue	Nudcd2	234.483
blue	Hirip3	233.9
blue	Otulin	233.768
blue	Osbpl10	233.64
blue	Tanc2	233.166
blue	Cd207	232.734
blue	Aldh5a1	232.438
blue	Fuca1	231.518
blue	Timm21	231.149
blue	Acox3	231.093
blue	Eif2ak4	231.046
blue	Fgf1	229.824
blue	Apbb2	229.68
blue	Cln6	229.344
blue	Ufsp2	228.852
blue	Wdr41	228.241
blue	Pcgf2	227.871
blue	AW554918	227.417
blue	S100a6	227.413
blue	Znrf2	226.745
blue	Lyzl4	225.914
blue	Klhdc1	224.782
blue	Hic2	224.565
blue	Acap1	224.539
blue	Gspt2	223.861
blue	Thsd1	221.913
blue	Pum3	221.698
blue	Cyb5rl	221.637
blue	Nars2	221.214
blue	Plxna3	220.787
blue	Zfp715	219.128
blue	Gnl3	217.986
blue	Sccpdh	217.843
blue	Gabarapl1	217.456
blue	Mib2	217.306
blue	Btbd11	216.783
blue	Ttc30b	216.506
blue	Atxn1	215.133
blue	Tns4	213.721
blue	Acads	213.359
blue	Bend4	212.735
blue	Dock9	211.901
blue	Pitpnm2	211.898
blue	Inpp4b	211.468
blue	Dkk2	211.454
blue	Zfp644	209.737
blue	Noct	209.735
blue	Rps2	209.621
blue	Arhgef1	209.572
blue	Rwdd2a	209.476
blue	Alms1	209.03
blue	Cdkn2c	208.539
blue	Gatsl3	208.05
blue	Pomgnt2	208.042
blue	Crocc	206.382
blue	Tcf12	205.875
blue	Itga8	204.235
blue	Morc4	203.933
blue	Dcaf17	203.575
blue	Atpif1	203.531
blue	Fgf13	203.221
blue	Porcn	202.791
blue	Gm14410	202.276
blue	Cd163	202.212
blue	Spice1	201.842
blue	Csnk1g2	199.676
blue	Bbx	199.595
blue	Itgax	197.109
blue	Kiz	196.786
blue	Lrrc32	196.504
blue	Hmga2	195.226
blue	Syt6	195.015
blue	Ankrd34a	194.037
blue	C2cd2	193.268
blue	Angptl7	192.377
blue	Nudt5	192.18
blue	Myo9a	191.541
blue	Nr2c2	190.045
blue	Vsig10	189.896
blue	Klhl6	188.849
blue	Zfp651	188.448
blue	Satb2	188.406
blue	Nemp2	187.703
blue	Zfp763	187.159
blue	Fndc10	187.098
blue	Pde4d	186.38
blue	Ppp1r1a	184.549
blue	Erc1	184.445
blue	Fkbp1a	184.154
blue	Slc17a9	183.444
blue	Nup160	182.803
blue	Nbeal1	182.455
blue	Ankrd29	182.123
blue	Cryz	180.803
blue	Metrn	180.558
blue	Bex6	180.406
blue	Thap2	180.213
blue	Cbr3	179.895
blue	Mkl2	179.205
blue	Glod4	178.619
blue	Fam45a	178.155
blue	Ice2	178.088
blue	Ptprf	177.921
blue	Tbc1d12	177.919
blue	Rrp15	177.756
blue	Taf9b	177.636
blue	Uhmk1	177.2
blue	Rhobtb2	176.889
blue	Erbb2	176.354
blue	Gm9403	176.129
blue	B3gnt7	176.081
blue	Lrrc56	175.802
blue	Trim32	175.747
blue	Rassf5	174.867
blue	Rtkn	174.343
blue	Fan1	173.886
blue	Zmat1	173.642
blue	Mrpl42	173.617
blue	Mpzl1	172.74
blue	Lama3	172.71
blue	Map7d3	171.604
blue	Rnf219	170.563
blue	Isy1	168.557
blue	Zbtb4	168.435
blue	Asb2	168.005
blue	Hagh	167.709
blue	Cul5	167.669
blue	Vwa7	167.043
blue	Zbtb25	167.012
blue	Guk1	166.775
blue	Dubr	166.474
blue	Cers2	166.323
blue	Grwd1	165.903
blue	Sap18	165.256
blue	Zfp61	164.867
blue	Mut	164.68
blue	Chd3	164.558
blue	Plxnb1	164.154
blue	Plxna4	163.725
blue	Matr3	163.584
blue	Hdac2	163.358
blue	Rin1	163.048
blue	Elovl7	162.965
blue	Fbxo10	162.478
blue	Acaa2	162.155
blue	Dolpp1	162.023
blue	Hmces	161.14
blue	Zscan26	160.567
blue	Rasal1	160.464
blue	Chst7	160.225
blue	Gfra2	159.641
blue	Nr1d1	159.429
blue	Ncbp2	159.248
blue	Rfk	158.524
blue	Bhlhb9	158.401
blue	Crls1	157.836
blue	Adam10	156.454
blue	Hdac6	156.214
blue	Arsg	155.42
blue	Dpy30	155.208
blue	Ccpg1	154.489
blue	Zfp961	154.151
blue	Tecr	153.787
blue	Fyttd1	153.422
blue	Fancm	153.232
blue	Zfp30	153.04
blue	Nop58	152.195
blue	Nynrin	151.723
blue	Limch1	151.495
blue	Pbrm1	151.365
blue	Trmt2a	151.009
blue	Prpsap2	150.826
blue	Tmem231	150.626
blue	Ubr1	150.412
blue	Ttbk2	150.315
blue	Mad1l1	150.17
blue	Nptxr	149.652
blue	Herc4	149.6
blue	Net1	148.771
blue	Ankrd37	148.593
blue	Pebp1	148.393
blue	Xylb	147.865
blue	Zfp661	147.418
blue	Fyn	147.333
blue	Trim59	146.979
blue	Dtd1	146.717
blue	Magt1	144.849
blue	Zfp799	144.799
blue	Rpl15	144.697
blue	Hps5	144.473
blue	G730013B05Rik	143.866
blue	Tarsl2	142.848
blue	D130017N08Rik	142.805
blue	Kyat1	142.741
blue	Ipo7	142.668
blue	AC154636.2	141.832
blue	Gatc	141.723
blue	Gm1673	140.868
blue	Ctif	140.093
blue	Crat	140.072
blue	Dnph1	139.949
blue	Mettl21a	139.635
blue	Aifm1	139.254
blue	Rragb	139.052
blue	Poli	138.481
blue	Zfp874b	138.42
blue	Nt5dc3	138.375
blue	Nadk2	138.243
blue	Bcl7a	137.993
blue	Tet3	137.854
blue	Clybl	137.621
blue	Trpm4	137.541
blue	Tmem25	137.296
blue	Bcl9l	137.044
blue	Kcne3	135.911
blue	Chd5	135.708
blue	Senp6	135.559
blue	Zkscan4	135.538
blue	Zfp280d	135.518
blue	Chd1l	135.357
blue	Arhgap32	135.301
blue	Zfand1	134.338
blue	Etfbkmt	133.517
blue	Dlg1	133.333
blue	Pomt2	133.284
blue	Abce1	133.216
blue	Mlph	132.991
blue	Gm43268	132.839
blue	Zfp667	132.661
blue	Las1l	132.057
blue	Gfod1	131.288
blue	Btg2	130.928
blue	Cdca7	130.703
blue	Stard9	129.502
blue	Arl13b	128.873
blue	Syncrip	128.644
blue	Mgmt	128.376
blue	Rcn3	128.208
blue	Plppr2	128.195
blue	Dync2li1	127.932
blue	Cdk5r1	127.535
blue	Cdc42bpa	126.743
blue	Cebpz	126.51
blue	Unc5a	126.428
blue	Ocstamp	125.563
blue	Rgl3	124.984
blue	2900052L18Rik	124.697
blue	Bbs12	124.624
blue	Bmpr2	123.971
blue	Plau	123.962
blue	Serbp1	123.481
blue	Pafah2	123.391
blue	Zfp760	123.277
blue	N6amt1	123.262
blue	F5	122.968
blue	Cnot11	122.746
blue	Hs1bp3	122.052
blue	Arhgap26	121.922
blue	Plekhg5	121.689
blue	Cd3eap	121.656
blue	Rnft1	121.234
blue	Col4a6	121.185
blue	Ighv1-58	120.534
blue	Vps13a	120.345
blue	Bola3	119.876
blue	Mbtps2	119.866
blue	BC064078	119.7
blue	Spata2l	118.828
blue	Sms	118.236
blue	Stbd1	116.851
blue	Kctd17	116.131
blue	Nudt21	115.481
blue	Gstz1	115.479
blue	Tmem141	115.415
blue	Slc25a51	115.376
blue	Cyb5b	114.732
blue	Lmbr1	114.722
blue	Ube3a	114.384
blue	Exosc8	113.706
blue	Ltc4s	113.196
blue	Nrcam	113.019
blue	Cyp2j6	112.208
blue	Gm15232	112.026
blue	Rtl8c	111.795
blue	Abca1	111.646
blue	Mtg1	110.907
blue	Coq3	110.48
blue	Lancl1	110.459
blue	Aqr	110.441
blue	Pim2	109.986
blue	Acot2	109.505
blue	Inppl1	109.435
blue	Dnase2a	109.34
blue	Rps17	109.029
blue	9930012K11Rik	108.445
blue	9330151L19Rik	107.826
blue	Rab11fip4	107.796
blue	Epm2aip1	107.452
blue	Gm15537	107.136
blue	Ptcd3	107.108
blue	Rars2	106.792
blue	Sema6b	106.705
blue	Twistnb	106.197
blue	Ttll4	105.928
blue	Cnot10	105.374
blue	Nos1ap	105.363
blue	Gm48420	104.814
blue	Wdr7	104.639
blue	Mdc1	104.633
blue	Acsbg1	104.494
blue	Eid2	104.359
blue	Kat2a	104.077
blue	Zfp472	103.871
blue	Dmkn	103.528
blue	Thumpd1	101.728
blue	Tcea2	101.609
blue	Thnsl1	101.606
blue	Isca1	101.517
blue	4933439C10Rik	101.168
blue	C2cd5	100.603
blue	Zfp74	99.7192
blue	Slc22a15	99.5356
blue	Slc41a3	98.9054
blue	2810455O05Rik	98.8569
blue	Vash2	98.3612
blue	Neurl1a	96.1726
blue	Slc9a2	95.6355
blue	Mettl26	95.5523
blue	Nsun2	95.1985
blue	Fxyd2	94.804
blue	Tsen2	94.3995
blue	Asap2	94.3656
blue	Ksr1	93.0984
blue	Cstf2	92.9157
blue	Sh3glb2	91.03
blue	Zfp248	90.3041
blue	Sirt5	90.1383
blue	Dffa	90.1075
blue	Mlh1	89.6269
blue	Orc5	88.523
blue	Vps37a	88.3585
blue	Nphp4	88.233
blue	Gatb	87.3607
blue	Gm47155	87.2615
blue	Amd1	87.2291
blue	1500002C15Rik	86.9143
blue	Nubpl	86.6134
blue	Rps26	86.2397
blue	Polr3k	84.8587
blue	Epn2	84.8282
blue	Slc22a23	83.2217
blue	Tob1	82.6839
blue	Gm43672	82.6504
blue	Pcca	82.0822
blue	Lamtor4	81.7184
blue	Mrpl33	81.656
blue	Ano6	81.4456
blue	Pop5	81.226
blue	Paqr8	81.1849
blue	Fkbp14	80.3587
blue	Chst14	80.2175
blue	Phax	80.0809
blue	Zfp125	79.7376
blue	Zfp365	79.0726
blue	Txndc11	78.8656
blue	Trmt2b	78.1928
blue	Plekhf1	78.1696
blue	Homer3	77.9068
blue	Ndfip1	77.8976
blue	Rfxap	77.469
blue	Tmem238	77.2452
blue	Tmem198b	77.087
blue	A930024E05Rik	76.7477
blue	Limk1	76.6994
blue	Rfx7	76.6953
blue	Pla2g6	76.0992
blue	Prl2c2	75.8157
blue	Mageh1	75.6914
blue	Pold1	75.267
blue	Men1	75.2345
blue	Mcm8	74.6118
blue	Hs3st1	74.4077
blue	Rpl35	73.8965
blue	Hnrnpc	73.4756
blue	Snhg5	73.24
blue	Ss18	72.9186
blue	Cdc23	72.7502
blue	Trim33	71.9164
blue	Rnf138	71.8222
blue	Dars2	71.2723
blue	Gng7	69.603
blue	Ggt5	69.2924
blue	Prelid2	68.8626
blue	Itgav	67.5273
blue	Ech1	67.2505
blue	Ubap2	66.1693
blue	Kif7	66.1365
blue	Pip5k1b	65.1095
blue	Gm14305	65.0532
blue	Lpar2	64.8881
blue	Vstm4	64.3635
blue	Gclm	64.2526
blue	Mettl18	64.1331
blue	A130010J15Rik	63.3295
blue	Paxip1	63.2292
blue	Camk2g	63.1469
blue	Ttll5	63.0856
blue	Zfp580	62.9577
blue	Cgnl1	62.5892
blue	Zfp647	62.5296
blue	Unc13a	62.4989
blue	Zfp354c	62.2177
blue	Armt1	62.0691
blue	Dnajc25	61.6022
blue	Rpl23	61.4821
blue	Tcaf1	61.0047
blue	Zfp141	60.9256
blue	Gm10605	60.2173
blue	Jup	59.1145
blue	Frs3	59.1046
blue	Serinc3	59.0401
blue	Rpl31	58.9992
blue	Tmem237	58.0418
blue	Kcnn1	57.8133
blue	Srpk1	57.761
blue	Fam212a	57.2025
blue	Pgm3	57.1791
blue	Tada2a	57.0705
blue	Rpl13	56.4216
blue	Lmo2	56.1421
blue	Gm5857	55.2741
blue	Ints3	55.2361
blue	Gm38843	53.4421
blue	E130311K13Rik	53.3306
blue	Rpl3-ps1	53.1838
blue	AW146154	52.7326
blue	Nans	52.628
blue	Rasd2	52.4431
blue	5430403G16Rik	52.4084
blue	Hdac11	51.5143
blue	Ppm1j	51.4495
blue	Phlda1	50.8036
blue	Zik1	50.6268
blue	Ndufaf2	50.0795
blue	Asf1b	50.052
blue	Lsm4	49.9382
blue	Mnt	49.8145
blue	Mis18bp1	49.2691
blue	Nusap1	49.2227
blue	Gen1	47.9959
blue	Prkaca	47.5411
blue	Zfp606	47.2492
blue	Thoc7	46.8792
blue	Ift81	46.8664
blue	Idi1	46.7413
blue	Gm15503	46.5635
blue	BC055324	46.2432
blue	Bach2	45.9083
blue	Gm14399	45.4241
blue	Suv39h2	45.3797
blue	Fam102a	44.4601
blue	Zfp280c	44.4161
blue	Zfp273	42.744
blue	Tcea3	42.328
blue	Foxd2os	42.0781
blue	Zbtb1	41.8396
blue	5830415G21Rik	40.9563
blue	Rims3	40.9194
blue	Btbd3	40.2449
blue	Gm15879	39.4311
blue	Smo	39.3571
blue	Farp2	39.2522
blue	1700066M21Rik	38.1757
blue	Zfp64	37.9266
blue	Gnl2	37.6948
blue	4732496C06Rik	37.6924
blue	Invs	37.2754
blue	Ift172	37.2367
blue	Phykpl	37.2324
blue	Rnf122	37.1611
blue	Supt16	36.9724
blue	Carf	36.7233
blue	Cenpb	36.4177
blue	Ralgps1	35.5597
blue	Tia1	35.3239
blue	Fsd2	34.4992
blue	Dlc1	34.0973
blue	Zfp882	33.7382
blue	Dus4l	32.9814
blue	Unkl	32.4642
blue	Zfp292	32.4279
blue	Tceal1	31.4667
blue	Zfp748	31.1753
blue	Dnmt3b	30.855
blue	Vwa8	30.8241
blue	Ssx2ip	30.679
blue	Irak4	30.4476
blue	Cbarp	30.3234
blue	Rif1	30.2911
blue	Tubgcp5	29.1733
blue	Zfp759	28.5868
blue	Mmp11	28.44
blue	Pls3	28.2735
blue	Arl6ip5	27.8535
blue	Pfkfb2	27.5963
blue	Commd10	27.2679
blue	Mre11a	26.9041
blue	Stxbp6	25.8995
blue	Trip6	25.0775
blue	Snhg4	24.9597
blue	Rad54l2	24.2486
blue	Zfp551	24.0703
blue	Chd3os	23.9503
blue	Lilra5	23.3758
blue	Aaas	23.3027
blue	Cep57	23.1464
blue	Mutyh	22.4375
blue	Rps6ka2	22.378
blue	2610528A11Rik	21.7997
blue	Cetn3	21.5601
blue	Uvssa	21.4925
blue	Camk2n2	21.1995
blue	Eno3	21.0854
blue	3222401L13Rik	21.0087
blue	A930033H14Rik	20.7832
blue	Rims2	20.6661
blue	Gm26917	20.3132
blue	Myo6	20.2368
blue	Mrnip	19.6783
blue	Zfp128	19.5251
blue	Psma8	19.2649
blue	Scnn1a	19.1891
blue	Haao	18.2508
blue	Prickle1	17.4345
blue	Gm10275	17.0968
blue	Gsk3b	16.0474
blue	Gm20457	15.9887
blue	Wrnip1	15.8022
blue	Tmem117	15.5041
blue	Ttc30a1	14.9572
blue	E130308A19Rik	14.8989
blue	St8sia6	14.7626
blue	Ston1	13.9702
blue	Cc2d2a	13.3819
blue	Tob2	13.3554
blue	Rnf217	12.701
blue	2810006K23Rik	12.6381
blue	Dner	12.2523
blue	Zfp280b	11.9432
blue	Smchd1	11.2361
blue	Prkg1	11.0514
blue	Satb1	10.7987
blue	Bbs10	10.2684
blue	Gm5112	10.2326
blue	2900005J15Rik	9.70262
blue	Atat1	9.05199
blue	Cox7a1	8.73795
blue	Pex11g	8.67165
blue	Rbm25	7.71196
blue	2010204K13Rik	7.68289
blue	Rpl11	7.34309
blue	Gm43088	7.30132
blue	Tbc1d32	7.24616
blue	Tial1	7.16091
blue	Slc19a2	6.97012
blue	Atoh8	6.94187
blue	Prss16	6.68736
blue	Pxdc1	6.28641
blue	Mto1	6.25839
blue	Rab29	6.06801
blue	Apex2	5.9281
blue	Gatsl2	5.85172
blue	Rev3l	5.51694
blue	Nbdy	5.43157
blue	AC137842.1	5.2061
blue	Kif2a	5.15331
blue	Rps6	4.89794
blue	1700001L05Rik	4.77393
blue	Rftn2	4.70491
blue	Tubb4a	4.69584
blue	Zscan18	4.59906
blue	Mknk1	4.4921
blue	Mtfp1	4.35118
blue	Cacna1g	4.34979
blue	Mzf1	4.19463
blue	1110004F10Rik	4.13325
blue	Ergic1	3.85973
blue	Plpp7	3.49351
blue	Gm5879	3.48593
blue	Ace	3.24501
brown	Abca2	325.928
brown	Tsc22d1	324.513
brown	Numa1	324.259
brown	Dgkd	324.152
brown	Fmnl1	321.687
brown	Ivns1abp	320.32
brown	Patz1	319.746
brown	Egln1	318.764
brown	Camk1d	317.941
brown	Abi2	316.567
brown	Fbxo21	314.921
brown	Sft2d2	314.416
brown	Gtf2i	314.175
brown	Kif13a	313.081
brown	Slc12a6	312.601
brown	Adgrl2	312.318
brown	Pdcd4	312.233
brown	Paics	308.884
brown	Jmy	307.917
brown	Mbtps1	307.889
brown	Ulk2	307.169
brown	Mxd4	307.129
brown	Peg13	306.629
brown	Fam105a	303.597
brown	Vps13b	302.776
brown	Add3	302.656
brown	Slc30a5	302.654
brown	Xxylt1	302.638
brown	Stk10	302.178
brown	Dock1	301.988
brown	Tacc1	301.457
brown	Peli2	301.456
brown	Pacs1	301.376
brown	Slc39a10	300.444
brown	Prrc1	300.334
brown	Atxn10	297.528
brown	Vgll4	297.327
brown	Dstyk	295.639
brown	Rnf180	295.335
brown	Rpl5	294.831
brown	Sfxn3	293.612
brown	Klhl24	293.369
brown	Zdhhc8	292.467
brown	Cmtm4	291.054
brown	Slc5a3	288.793
brown	Lpar5	288.713
brown	Antxr2	288.162
brown	Abcb4	288.105
brown	Nudt4	287.971
brown	Rtl5	286.582
brown	Rps6ka5	285.895
brown	Tcp11l2	285.752
brown	Eif4ebp2	284.101
brown	Cbx7	284.047
brown	Sidt2	283.75
brown	Prep	283.675
brown	Kifap3	283.625
brown	Klhl42	283.502
brown	Calcoco1	282.851
brown	Nptx1	282.055
brown	Ide	281.812
brown	Cep68	281.729
brown	Rab6b	281.487
brown	Ctc1	281.139
brown	Uggt1	281.019
brown	Man1c1	280.675
brown	Kdelc2	278.927
brown	Suclg2	278.813
brown	Pus7	278.679
brown	Golim4	278.242
brown	Gart	278.177
brown	Rai1	278.133
brown	Galc	277.749
brown	Slc12a2	277.334
brown	Akap1	277.327
brown	Abhd15	276.864
brown	Akap11	276.783
brown	Tmem109	276.561
brown	Ptprs	276.207
brown	Anp32e	275.697
brown	C5ar1	275.371
brown	Sgsm2	275.199
brown	Clcn3	274.726
brown	Cbx6	274.412
brown	Bri3bp	274.353
brown	Slc25a36	274.137
brown	Rrp1b	273.876
brown	B4gat1	273.244
brown	Fam168b	272.994
brown	6330403L08Rik	272.852
brown	Dnajc28	272.644
brown	Xpc	272.151
brown	Xpo7	271.48
brown	Wdr18	270.669
brown	G6pc3	270.654
brown	Gls	270.544
brown	Tbc1d5	270.467
brown	Ypel3	270.398
brown	Zfp251	270.303
brown	Gm44250	269.2
brown	Spcs3	268.538
brown	Mon2	267.637
brown	Ipo11	267.528
brown	Gm45606	267.437
brown	Mospd3	266.66
brown	Atic	266.656
brown	Setx	266.404
brown	Emc8	266.225
brown	Fbxl20	266.198
brown	Xrcc6	265.921
brown	Parn	265.569
brown	Entpd5	265.549
brown	Zfp777	264.295
brown	Slc16a12	264.034
brown	Lsm6	263.558
brown	Rab11fip3	263.477
brown	Txnip	263.437
brown	Acap3	263.322
brown	Smyd2	263.219
brown	Fh1	263.105
brown	Rora	262.887
brown	Soga1	262.81
brown	Rbbp7	262.651
brown	Man2b1	260.949
brown	Rmnd5a	260.858
brown	Eepd1	260.841
brown	Dnajb14	260.5
brown	Lrig1	259.572
brown	Akt1	259.125
brown	Nab2	258.782
brown	Nedd9	258.642
brown	Camsap2	257.708
brown	Aph1b	257.685
brown	Slc35b4	257.651
brown	Nipal3	257.574
brown	Zcchc14	257.557
brown	Galnt4	257.218
brown	Fam91a1	256.862
brown	Phf2	256.765
brown	Prpf19	256.312
brown	Srebf2	256.126
brown	Trim37	256.09
brown	Pabpc4	255.951
brown	Ext2	255.598
brown	Fbxo31	255.445
brown	Abcb7	254.623
brown	Isyna1	254.045
brown	Prodh	253.991
brown	Dag1	253.85
brown	Rpl10a	253.652
brown	Glo1	253.61
brown	Sbf2	253.262
brown	Acsl3	252.451
brown	Tacc2	251.118
brown	Snx29	251.014
brown	Dicer1	250.928
brown	Impa2	250.875
brown	Bcap29	250.68
brown	Fnbp1	250.645
brown	Gm42847	250.448
brown	Frmd6	250.212
brown	Mthfd1	250.184
brown	Frat1	249.227
brown	Accs	248.943
brown	Agl	248.908
brown	Pgm1	248.689
brown	Prkra	248.555
brown	Insr	248.507
brown	Exoc6	248.46
brown	Zfp60	248.149
brown	Mblac2	248.04
brown	Chsy1	247.41
brown	Slc30a4	247.125
brown	Abl1	246.954
brown	Mef2d	246.753
brown	Glg1	246.466
brown	Heatr3	245.734
brown	Uck2	245.393
brown	Nav1	244.204
brown	Asxl1	244.018
brown	Grk5	243.986
brown	Akr7a5	242.969
brown	Vmac	242.763
brown	Gnb5	242.5
brown	Mtmr1	242.226
brown	Csad	242.051
brown	Pank1	241.82
brown	Cyp20a1	241.792
brown	Rpl21	241.685
brown	Bmf	241.127
brown	Cul7	240.598
brown	Gpi1	240.515
brown	Orc2	240.193
brown	Cd276	239.899
brown	Manea	239.879
brown	Pdk2	239.533
brown	Kcnq3	239.505
brown	Utp14b	239.499
brown	Appl1	239.359
brown	Pank3	238.673
brown	Ldlrad3	238.421
brown	Grk6	238.255
brown	Gm20300	238.162
brown	Zfp398	238.011
brown	Calm2	237.613
brown	Cmah	237.516
brown	Fam117b	237.389
brown	Ptov1	237.24
brown	Mthfd1l	237.017
brown	Gm45884	236.347
brown	Tbc1d16	236.219
brown	2003-03-01	235.49
brown	Spag7	235.458
brown	Abhd4	235.143
brown	Lrrc8b	235.008
brown	Fam234b	234.424
brown	Fam217b	234.328
brown	Pnpla7	234.203
brown	Pcmtd2	234.043
brown	C1qbp	234.006
brown	2006-03-01	233.355
brown	N4bp2l1	232.494
brown	Ate1	232.133
brown	Pink1	231.523
brown	Adrb2	231.522
brown	Zfp862-ps	230.953
brown	Rpsa	230.883
brown	Trf	230.852
brown	Elp2	230.709
brown	Tmem106c	230.584
brown	Ccdc166	230.334
brown	Fkbp4	229.831
brown	Arhgef7	229.438
brown	Prmt7	229.294
brown	Ncor2	228.98
brown	Pcyox1l	228.916
brown	Dhdh	228.159
brown	Fam210b	228.15
brown	Npm1	227.03
brown	Klhl21	226.954
brown	Marveld1	226.85
brown	Bag4	226.777
brown	Cat	226.72
brown	Utp20	226.652
brown	Arhgap23	226.394
brown	Cbx2	226.33
brown	Zfp157	226.279
brown	Snx25	226.087
brown	Fance	225.609
brown	Pam	225.45
brown	Man1a	225.112
brown	Bag2	224.711
brown	Ipo13	224.654
brown	Zfp266	224.495
brown	Prag1	224.033
brown	Ipo8	224.022
brown	Prps2	223.54
brown	Mettl13	223.48
brown	Mars2	223.324
brown	Rbl2	223.278
brown	AI506816	222.572
brown	Tfap4	222.277
brown	Snta1	222.21
brown	Ankrd46	221.987
brown	Yae1d1	221.745
brown	AC125351.1	221.202
brown	Ppan	219.64
brown	Pusl1	219.362
brown	Notch4	218.889
brown	Coro1a	218.661
brown	Gclc	218.568
brown	Syt11	218.38
brown	Zfp746	218.233
brown	Stap1	217.94
brown	Fam43a	217.568
brown	Eid1	217.459
brown	1700025G04Rik	216.933
brown	Kdsr	216.931
brown	Extl2	215.695
brown	D030028A08Rik	215.687
brown	Gne	215.592
brown	Cebpg	214.438
brown	Dbp	214.13
brown	Ipo4	213.821
brown	Ncapd3	213.097
brown	Skint3	213.043
brown	Tkt	212.718
brown	Gcsh	212.28
brown	Dnajc18	211.513
brown	Phactr2	211.345
brown	Bcr	210.747
brown	Chml	210.675
brown	Trub1	210.639
brown	Tpra1	210.248
brown	Man2c1	210.065
brown	Hadhb	209.488
brown	Mfsd13a	207.904
brown	Kmt5c	207.752
brown	Lfng	207.414
brown	Prps1	207.284
brown	Mri1	206.974
brown	Disc1	206.902
brown	Lrpprc	206.659
brown	Kif21b	206.628
brown	Ncbp1	206.303
brown	Rgs16	205.833
brown	Naf1	205.753
brown	Cad	205.339
brown	Rpl4	205.144
brown	Farsb	203.53
brown	Slc35c2	203.526
brown	B630019K06Rik	203.464
brown	Natd1	203.336
brown	Sacs	203.236
brown	Amigo1	202.801
brown	Bmyc	202.369
brown	Ctdsp2	202.171
brown	Plcg1	201.606
brown	Cbx3	200.818
brown	Cep41	200.345
brown	Slc25a15	200.196
brown	Dhodh	199.084
brown	Dapk1	198.289
brown	Poc1b	197.885
brown	Pold2	197.611
brown	Usp14	196.936
brown	Pde8a	196.8
brown	Fpgs	196.148
brown	Akap9	195.965
brown	Mapk1ip1	195.876
brown	Tsnax	195.593
brown	Cbx5	195.587
brown	Trp53bp1	195.524
brown	Klhl3	195.171
brown	Ccnh	194.917
brown	2010008C14Rik	194.516
brown	Aurkb	194.276
brown	Car5b	193.87
brown	Habp4	193.201
brown	Nfatc1	193.173
brown	Gmfb	192.97
brown	Nr2c1	192.949
brown	Atraid	192.835
brown	2011-09-01	192.583
brown	Exoc6b	192.332
brown	Wdr77	192.06
brown	Pmm1	191.684
brown	Fut10	191.145
brown	Abtb1	191.116
brown	Med22	191.071
brown	Tmem64	190.373
brown	Tbc1d31	189.994
brown	Nat10	189.607
brown	Mturn	189.436
brown	Slc29a1	189.29
brown	Pfas	189.106
brown	Pa2g4	188.452
brown	Dph1	188.295
brown	Champ1	188.255
brown	Ranbp6	187.98
brown	Smyd5	187.823
brown	Dkc1	187.178
brown	Ppp1r13l	187.074
brown	Suox	186.989
brown	Dnajc27	186.869
brown	Nek1	186.658
brown	Tars2	186.498
brown	Megf9	186.395
brown	Bcl2	186.38
brown	Npl	185.859
brown	Zdhhc17	185.456
brown	Hdhd2	185.084
brown	Nt5c3b	185.052
brown	Amot	184.988
brown	Pcgf6	184.593
brown	Yeats2	184.391
brown	Atp11c	184.17
brown	Ipo5	183.974
brown	Pik3r2	183.666
brown	Zfp974	183.53
brown	Anapc1	183.38
brown	Ttc13	183.18
brown	Tmem38a	183.156
brown	Cbx8	182.842
brown	Kcnj2	182.702
brown	Crebl2	182.594
brown	Eef1g	182.324
brown	Klf9	181.794
brown	Pot1a	181.652
brown	Mrps28	181.509
brown	Dars	181.327
brown	Kdm6b	181.149
brown	Ddx46	181.087
brown	Tarbp1	181.046
brown	Rab3d	180.879
brown	Tmem81	180.872
brown	Ttll12	180.297
brown	Zfp318	180.108
brown	Herc3	179.937
brown	Gm17586	179.615
brown	Gpam	179.601
brown	Vdac1	179.428
brown	Dsel	179.355
brown	Zfp369	179.301
brown	Mn1	178.907
brown	Nup85	178.896
brown	Trpv4	177.537
brown	Ash2l	177.498
brown	Dctd	177.257
brown	Cldn12	177.24
brown	Adal	177.034
brown	Dusp22	176.968
brown	Atg16l2	176.507
brown	Jag2	176.093
brown	Eif5a2	175.676
brown	Msh6	175.487
brown	Dcstamp	175.435
brown	Srm	175.259
brown	Kcnk12	174.964
brown	Txnrd2	174.752
brown	Ppat	174.156
brown	Klhdc2	174.062
brown	Dcaf8	173.774
brown	R3hcc1	173.701
brown	Park7	173.636
brown	Stt3b	173.396
brown	Egln3	172.524
brown	D2hgdh	172.335
brown	Pcbp3	171.885
brown	Pecr	171.844
brown	Ypel2	171.379
brown	Prdm11	171.234
brown	P2rx7	171.042
brown	Higd2a	170.67
brown	Gm37494	170.318
brown	Ttc27	169.631
brown	Fut11	169.56
brown	Idh3a	169.428
brown	Epm2a	169.378
brown	Mfng	168.959
brown	Tspan5	168.597
brown	Hddc2	168.099
brown	Ppa2	166.615
brown	Eif3i	166.061
brown	Map1s	166.026
brown	Ptpn21	165.395
brown	Rpl22	164.783
brown	Fmnl3	164.653
brown	Nucks1	164.515
brown	Slc33a1	164.127
brown	Kifc2	164.06
brown	Cytip	163.876
brown	Fam162a	163.05
brown	Kctd7	162.831
brown	Igip	162.823
brown	Rptor	162.621
brown	Mum1	161.901
brown	Msra	161.744
brown	Edem3	160.452
brown	Slc39a6	160.335
brown	Itfg1	160.185
brown	Btbd2	160.048
brown	Rpp40	159.843
brown	Gm26982	159.616
brown	Shc4	159.458
brown	Wdr46	159.313
brown	Nifk	158.955
brown	Polr2b	158.497
brown	Grhpr	157.872
brown	Triqk	157.73
brown	Mdp1	157.715
brown	Dpp8	157.421
brown	Bcorl1	157.235
brown	Qdpr	156.4
brown	Pja1	156.259
brown	2810025M15Rik	156.002
brown	Galk1	155.635
brown	E330009J07Rik	155.628
brown	Wdr45	155.489
brown	Gtf3a	155.338
brown	Ctnnbip1	155.22
brown	Bicd1	154.799
brown	Ctla2a	154.377
brown	Gm44509	153.599
brown	Katnal1	153.436
brown	Map3k7	152.834
brown	Gm25047	152.749
brown	Naa10	152.532
brown	Ankzf1	151.652
brown	Calhm2	151.513
brown	Vps36	150.263
brown	Senp8	150.253
brown	Ppp3cc	150.191
brown	Smyd4	149.864
brown	Pyurf	149.68
brown	Ints6l	149.019
brown	Oat	148.287
brown	Npm3	148.022
brown	Pepd	147.42
brown	Rgs11	147.343
brown	Thop1	147.283
brown	Plpp2	145.835
brown	Ercc6	145.757
brown	Mob3a	145.309
brown	Rrp8	145.22
brown	Tbc1d22a	144.02
brown	Hmbs	142.981
brown	Zfp219	142.86
brown	Atp23	142.542
brown	Ydjc	142.42
brown	Pigp	141.161
brown	Mmachc	141.16
brown	Pfkm	140.981
brown	Fam98c	140.837
brown	Nudt6	140.804
brown	Thtpa	140.635
brown	Ddx31	140.386
brown	D10Jhu81e	139.988
brown	Slc2a8	139.124
brown	Ttc38	138.42
brown	Dusp9	138.035
brown	Lrfn4	137.918
brown	Dph5	137.333
brown	Babam2	137.06
brown	Bcl7c	136.446
brown	Dctpp1	136.185
brown	Casp6	135.8
brown	Ldb1	135.467
brown	Zfp810	135.331
brown	Map1a	135.213
brown	Gm2415	135.096
brown	Mfsd3	134.639
brown	Nsmf	134.008
brown	Pde12	130.097
brown	Pxmp4	129.988
[truncated: 10,596 more rows]

## Sheet: Supplementary Table 2
Supplementary Table 2. List of genes in each module ranked by connectivity index (kwithin) at 8h p.i. (female BMDMs)
Module name	Gene name	kWithin
bisque4	Tor1a	14.557
bisque4	Arpc4	12.7894
bisque4	Mycbp	12.614
bisque4	BC017643	12.3841
bisque4	Sri	12.115
bisque4	Itm2b	11.8821
bisque4	Mcub	11.7695
bisque4	Rac1	11.529
bisque4	Cd14	11.3347
bisque4	Tspyl1	11.2654
bisque4	Sec22a	11.1583
bisque4	1110059G10Rik	11.1097
bisque4	Arf2	11.0769
bisque4	Tmem176b	10.597
bisque4	3830406C13Rik	10.443
bisque4	Mcrs1	9.8612
bisque4	BC028528	9.74369
bisque4	Serhl	9.16341
bisque4	Dnajc12	9.15237
bisque4	Tmem176a	9.10251
bisque4	Gm12589	8.715
bisque4	Tex30	8.64017
bisque4	Pkig	8.56006
bisque4	Sh3bp1	8.32944
bisque4	Nqo2	8.17171
bisque4	Dynlt1f	7.44135
bisque4	Ncf4	7.39565
bisque4	Pde6d	7.36705
bisque4	Cfap126	7.34607
bisque4	Apeh	7.27976
bisque4	Tmem110	7.2573
bisque4	Prkar1a	7.07491
bisque4	Capzb	7.0044
bisque4	Mag	6.96905
bisque4	Fam110a	6.85427
bisque4	Gm15156	6.83102
bisque4	Camp	6.78515
bisque4	Gm45716	6.63479
bisque4	Ifitm6	6.53955
bisque4	Pigf	6.49591
bisque4	Vps53	6.48788
bisque4	Syngr2	6.28898
bisque4	Fundc1	6.10801
bisque4	Gm31718	6.03485
bisque4	Erlec1	5.98759
bisque4	Map2k3	5.8886
bisque4	Ino80c	5.53224
bisque4	Unc93b1	5.47214
bisque4	Cops4	5.31953
bisque4	Gpr162	5.19645
bisque4	Fgfr1op2	5.15007
bisque4	Pld4	4.85058
bisque4	Ntan1	4.54485
bisque4	Ap1g2	4.31934
bisque4	B9d2	4.22468
bisque4	Txnl4b	4.20048
bisque4	Pitpna	4.02707
bisque4	Mgst2	4.00915
bisque4	Pltp	3.83812
bisque4	Babam2	3.81343
bisque4	Gm21188	3.76441
bisque4	Ppt2	3.63716
bisque4	Cbr2	3.19793
bisque4	Chchd3	3.0846
bisque4	Fhad1	3.06648
bisque4	Pilrb2	2.83337
bisque4	Ilk	2.82798
bisque4	Hlx	2.7875
bisque4	Rasip1	2.74527
bisque4	Zfp277	2.70394
bisque4	Selenop	2.55383
bisque4	Ppp2r3c	2.47964
bisque4	Slc33a1	2.45038
bisque4	Slc15a4	2.43498
bisque4	Spint2	2.08206
bisque4	Ppt1	1.96858
bisque4	Pgghg	1.92262
bisque4	Tm9sf2	1.913
bisque4	Umad1	1.84616
bisque4	Smc1b	1.83311
bisque4	Cenpq	1.70598
bisque4	Tmem230	1.70294
bisque4	Stat4	1.67893
bisque4	Arl6ip6	1.64813
bisque4	2510039O18Rik	1.64736
bisque4	Dctn5	1.57917
bisque4	Tbc1d19	1.38487
bisque4	Oip5	1.28042
bisque4	2310022B05Rik	1.18786
bisque4	Gatad1	1.17858
bisque4	Tnfsf13b	1.17703
bisque4	Dnajb5	1.15733
bisque4	Ift57	1.12072
bisque4	Efcab2	1.06484
bisque4	D830050J10Rik	1.05497
bisque4	Ccdc122	1.01854
bisque4	2810029C07Rik	0.935134
bisque4	Ddost	0.933717
bisque4	Med27	0.899743
bisque4	Gm5436	0.877651
bisque4	Siah1b	0.708314
bisque4	Gm48065	0.680679
bisque4	Tldc1	0.654065
bisque4	I830127L07Rik	0.395658
black	Cnnm2	771.467
black	Fads1	764.414
black	Rnf150	755.835
black	Dusp3	755.244
black	Ulk2	750.567
black	Arrb1	747.607
black	Ap2a2	746.919
black	Zdhhc9	746.132
black	Wwp1	743.631
black	Arhgap45	739.347
black	Mvb12b	737.592
black	Klc4	736.412
black	Rasgrp3	736.203
black	Mlec	735.728
black	Slc45a4	734.893
black	Ptgfrn	734.455
black	Gpd1l	733.657
black	Enc1	730.091
black	Tpcn1	729.23
black	Arhgap18	728.833
black	Tef	728.796
black	Usp48	727.297
black	Tmem71	727.293
black	Sesn1	725.395
black	Mtr	723.042
black	Mknk2	722.921
black	Sgsh	722.003
black	S1pr1	721.329
black	Rxra	721.027
black	Pald1	719.152
black	Eif4ebp2	714.929
black	Pygl	714.486
black	Vsir	713.406
black	Arhgap4	713.401
black	Scamp5	712.981
black	Manba	712.566
black	Tfdp2	711.65
black	6430548M08Rik	709.862
black	Gna12	709.097
black	Nipal3	707.557
black	Sesn2	706.037
black	Ptgr2	702.821
black	Pdxk	702.689
black	Elac1	700.99
black	Abcc3	700.211
black	Galc	700.185
black	Man2a2	700.032
black	Sfxn3	699.871
black	Wdr11	699.588
black	Ophn1	699.435
black	Lrwd1	698.094
black	Snx14	697.824
black	Zfp395	697.284
black	Sort1	697.092
black	Fnbp1	696.935
black	Zfyve28	696.802
black	Abcd2	696.429
black	Galnt11	695.187
black	Xpc	694.91
black	Smarca2	694.667
black	Gtf2i	692.949
black	Hectd3	692.683
black	Umps	691.505
black	Prkar2a	691.279
black	Tmem154	690.809
black	Gpn3	688.887
black	Mfsd6	687.773
black	Peli2	686.258
black	Emilin1	686.123
black	Stard9	685.43
black	Atmin	684.849
black	Ssh2	682.321
black	Lrmp	681.999
black	Paqr7	681.329
black	Cdc25b	681.035
black	Pnpla7	679.462
black	St6gal1	679.372
black	Comt	679.316
black	Adssl1	678.524
black	Msh6	678.111
black	Acox3	677.539
black	Med22	676.85
black	Itga6	676.438
black	Glul	675.461
black	Arap3	673.945
black	Mxi1	672.799
black	Deptor	672.331
black	Mavs	672.129
black	Sft2d2	671.164
black	Fmnl3	670.349
black	Arl11	669.634
black	Ddhd2	668.744
black	Mast3	668.289
black	Mob3a	667.524
black	Scd2	666.913
black	Cerk	666.726
black	Synj2	666.282
black	Slc43a2	665.802
black	Klhl6	665.479
black	Ifngr1	665.387
black	Nr4a1	665.111
black	Slc25a36	664.754
black	Nuak1	664.543
black	Cd300lb	663.593
black	Kank3	663.279
black	Pecam1	663.087
black	Cul7	662.755
black	Dusp6	662.657
black	Wipi1	662.207
black	Abhd15	661.74
black	Cxcr4	661.474
black	Narfl	660.96
black	Ppip5k1	660.599
black	C87436	660.323
black	Arhgef6	659.305
black	Helb	658.178
black	2009-09-01	657.874
black	Ago4	657.252
black	Fbxl20	656.275
black	Aatk	656.052
black	Coro1c	654.756
black	Fam105a	653.816
black	Trp53inp2	653.628
black	Scrn3	653.321
black	Trim65	650.627
black	Josd1	650.247
black	Itgb5	649.484
black	Mxd4	649.421
black	Zfp362	648.879
black	Ski	648.511
black	Snta1	648.237
black	Slc37a2	647.285
black	Bend4	646.416
black	Pik3r2	646.345
black	Peg13	646.293
black	Tifab	646.046
black	Tbc1d4	645.957
black	Acad12	645.777
black	Aldh9a1	645.369
black	Ank	644.009
black	Rnf144b	643.872
black	Ivns1abp	641.89
black	Cmtm4	641.885
black	Crat	641.293
black	Usp2	641.258
black	Slco2b1	640.639
black	Eif2ak3	640.35
black	Insr	639.687
black	Paics	638.949
black	Cnnm3	638.505
black	Asap1	637.247
black	Fam78a	636.962
black	Prkag1	636.878
black	Fmo5	635.296
black	Ralbp1	635.227
black	Slc30a5	634.91
black	Acot2	633.691
black	Grk6	633.476
black	2510009E07Rik	633.451
black	Tctn3	632.497
black	C130050O18Rik	632.149
black	Adcy9	631.906
black	Mtss1	630.441
black	Aaed1	629.657
black	Chsy1	628.604
black	Fam107b	628.083
black	A530017D24Rik	627.777
black	Stn1	627.596
black	B3glct	627.5
black	Appl2	626.637
black	Dhcr7	626.605
black	Gab1	626.392
black	Cep250	626.054
black	Abhd14b	625.924
black	Galnt12	625.672
black	Kdm2b	625.668
black	Alg2	625.53
black	Mib2	624.828
black	Fam210b	624.465
black	Accs	624.419
black	Myo18a	624.308
black	Gnpda1	624.248
black	Ypel2	623.117
black	Suox	621.98
black	Tsc22d3	621.535
black	Iars	621.456
black	Ldlrad3	620.911
black	5730409E04Rik	620.237
black	Ift140	619.828
black	Atg7	619.824
black	Abcb8	619.17
black	Cx3cr1	618.198
black	Add3	617.601
black	Cers5	617.233
black	Bckdha	617.189
black	Calcoco1	616.871
black	Poc1b	616.55
black	Gm15513	615.939
black	Mars	615.577
black	Cdk2	614.66
black	Plcg1	614.649
black	Nt5dc2	614.371
black	Tesk2	614.282
black	Etfdh	613.827
black	Hsd17b4	613.597
black	Sipa1	612.975
black	Acadm	612.405
black	Lactb2	612.347
black	Rassf2	611.832
black	Ppp1r3e	611.544
black	Entpd5	611.252
black	Samd1	610.694
black	4930430F08Rik	610.536
black	Pdcd4	610.163
black	Gpr34	609.782
black	Ankzf1	609.738
black	Stx17	609.389
black	Gatc	609.378
black	Mef2d	609.377
black	Sephs2	609.33
black	Smad3	608.796
black	Pfkfb4	608.332
black	Tcp11l2	607.898
black	Ppp2r5d	607.433
black	Slc46a3	607.41
black	Arhgap19	607.048
black	Klhl33	606.93
black	Zswim6	606.57
black	Plekhg3	606.291
black	Vav2	604.323
black	Mum1	603.64
black	Ufl1	603.392
black	Neurl1a	603.216
black	Qars	602.564
black	Ccdc47	602.368
black	Crtap	601.174
black	Fgd3	600.306
black	Rassf3	599.959
black	Nckipsd	599.609
black	Adgre5	599.576
black	Hpgd	599.502
black	Tmem150b	598.884
black	Ap4m1	598.825
black	Thbd	597.724
black	Gpr183	597.417
black	Emsy	597.409
black	Oxa1l	596.808
black	Lpgat1	596.408
black	Sec22c	596.092
black	Dcaf8	595.475
black	Def8	595.374
black	4833420G17Rik	595.254
black	Ptprs	594.705
black	Nxpe5	594.584
black	Fbxo31	593.8
black	Tbc1d16	593.531
black	Jmjd8	592.652
black	Acap3	592.472
black	Bnip3l	592.41
black	Gnpat	592.228
black	Gpr155	591.823
black	Hnrnpl	591.758
black	Mfng	591.057
black	Sbk1	590.965
black	Idh1	589.826
black	AI467606	589.791
black	Aifm1	589.461
black	Hnrnpr	588.982
black	Ywhah	588.852
black	Nfam1	588.639
black	Marveld1	588.383
black	Phf10	587.687
black	Dnajc18	587.521
black	Rabl6	587.148
black	Daglb	586.943
black	Fam134b	586.801
black	Fam219b	586.771
black	Gcnt1	586.511
black	Dffa	585.677
black	Eef2k	585.364
black	Mmd	585.075
black	Lss	585.032
black	Naa60	584.909
black	Dhcr24	584.753
black	Coq9	584.637
black	Rcan3	583.955
black	Mmab	583.334
black	Map3k12	582.784
black	Gdpd5	582.665
black	Cbx7	582.151
black	Kcnq3	581.897
black	C2cd2l	581.728
black	Ppm1d	581.634
black	Dna2	581.607
black	Rbl2	580.631
black	Abca2	580.503
black	Tex2	579.537
black	Tnfrsf21	579.162
black	Dock5	579.018
black	Chd1l	578.289
black	Fam43a	578.113
black	Ercc5	577.502
black	Fhod1	577.433
black	Hfe	577.404
black	Megf9	576.855
black	Rhbdd2	576.749
black	Pon2	576.703
black	Slc25a13	575.912
black	3110082I17Rik	575.595
black	Ctc1	574.865
black	Fam160a2	574.722
black	Gm37494	574.394
black	Zfp862-ps	573.872
black	Rmnd5b	573.298
black	Mcm7	572.845
black	Myo7a	572.806
black	Arrdc3	571.88
black	0610009O20Rik	571.53
black	Fam117b	571.451
black	Mcm3	570.158
black	Letmd1	569.023
black	Sqle	568.397
black	Ddi2	568.36
black	Nbeal2	568.275
black	Rcbtb2	568.032
black	Adipor1	567.766
black	Lyrm9	567.087
black	Mnt	566.597
black	Acot11	566.349
black	Tmem186	566.099
black	Agap3	566.041
black	Agfg2	565.613
black	Ptpn7	565.502
black	Frrs1	565.473
black	Ankrd10	564.94
black	Acsf2	564.855
black	Kifc3	564.133
black	Dnajc28	564.046
black	Msl3	563.847
black	Aph1b	563.716
black	Dhdh	563.435
black	Sh2d1b1	563.229
black	Angptl4	563.146
black	Fbxo21	563.067
black	Hadh	562.618
black	Lrp6	562.569
black	Kmt5c	562.551
black	Tmem8	562.4
black	Nat8l	562.333
black	Iqce	562.246
black	Pla2g15	561.799
black	Cdkn2aipnl	561.788
black	Coq10a	561.506
black	Hgf	561.491
black	Slc26a11	561.36
black	Kif21b	561.252
black	Traf3ip3	561.225
black	Gm44250	561.072
black	Kctd12b	560.95
black	Irak4	560.697
black	Nbr1	560.428
black	Gpr146	559.595
black	Fam217b	558.728
black	Recql	558.679
black	Sh3pxd2a	558.131
black	Smg6	557.584
black	Gusb	557.151
black	Prkag2	557.069
black	Ccsap	557.026
black	Tspan14	556.833
black	Agbl5	556.664
black	Cytip	556.144
black	Tcf3	555.641
black	Pccb	555.322
black	Tbc1d31	554.104
black	Ldb1	554.026
black	Ibtk	554.006
black	Cxcl14	553.906
black	Itpripl1	553.636
black	Nr2c2	553.34
black	Susd3	553.226
black	Btbd1	552.971
black	Slc36a1	552.92
black	Pfkfb2	552.659
black	Ptgs1	552.578
black	2410002F23Rik	552.485
black	Ulk1	551.998
black	D5Ertd605e	551.966
black	Pbxip1	551.445
black	Nicn1	551.411
black	Zfp282	551.059
black	Sgsm2	550.931
black	Mblac2	550.482
black	Trim47	550.122
black	Adam10	550.059
black	Sh3d19	549.921
black	5031439G07Rik	549.727
black	Ndc1	549.656
black	Abi2	549.594
black	4931406C07Rik	549.296
black	Rps6ka5	549.059
black	Kdelc2	548.801
black	Fam214a	548.463
black	Trim24	547.969
black	Tspan32	546.985
black	Pip4k2a	545.074
black	Elovl5	544.927
black	Etl4	544.627
black	Ipo13	544.365
black	Pkd1	543.6
black	Havcr2	542.754
black	Slc25a16	542.632
black	Kcnab2	542.161
black	Acpp	541.149
black	Stard4	540.728
black	Cdc23	539.761
black	Rnase4	539.713
black	Tmem260	539.345
black	Kcnk6	539.054
black	Nudt4	538.79
black	Adamts10	537.306
black	Adcy3	537.263
black	Mindy2	536.212
black	Jmy	535.33
black	Polg	534.489
black	Farsb	534.093
black	Fry	533.367
black	Dpagt1	532.942
black	Lmln	532.917
black	Sox4	532.366
black	Dmxl2	532.33
black	Tgfbr1	532.266
black	Ints6l	531.89
black	Bcas3	531.854
black	Zfp369	531.489
black	Pea15a	530.908
black	Mras	530.393
black	2700049A03Rik	529.56
black	Pias3	528.783
black	2610008E11Rik	528.701
black	Tmcc1	528.616
black	Golm1	528.405
black	D2hgdh	527.77
black	Pgm2l1	527.652
black	Mbp	526.312
black	Dstyk	526.26
black	Mogs	525.488
black	Tab1	525.423
black	Ccdc125	524.445
black	Ndrg3	524.339
black	Per1	523.937
black	Dglucy	523.174
black	Lpcat1	523.123
black	Zfp398	523.088
black	Slc25a15	522.63
black	Syt11	522.542
black	Ncapd3	522.522
black	Cpsf1	521.993
black	Pbx3	521.852
black	Nudt6	521.729
black	Eml3	521.618
black	Prune2	521.531
black	Tmc6	521.175
black	Epm2aip1	521.159
black	Cad	521.086
black	Hagh	520.05
black	Ttc38	519.75
black	Parp6	519.556
black	Fkbp15	519.505
black	Ap1s2	517.981
black	Cd151	517.946
black	Abtb1	517.806
black	Tmem38a	517.734
black	Zfp60	517.383
black	Kif13b	517.129
black	Tk2	516.903
black	Camk2g	516.539
black	Rab6b	516.379
black	Foxred2	516.245
black	Plscr4	515.988
black	Cln6	515.304
black	Gdi2	515.037
black	Slc12a6	514.966
black	Gm19557	513.275
black	Dym	513.101
black	Flcn	512.646
black	Mcm2	512.362
black	Galnt4	512.328
black	Bin2	511.976
black	Lpin1	511.863
black	Pdik1l	511.653
black	Cenpo	510.922
black	2510016D11Rik	510.464
black	Acp6	510.012
black	Zdhhc14	509.42
black	Abcd4	508.056
black	Fam102a	507.448
black	Mbtps1	507.204
black	Wdr18	506.578
black	Rmnd5a	506.522
black	Patz1	505.924
black	Lrrc20	505.522
black	Ucp2	505.504
black	Dolpp1	505.428
black	Nostrin	505.214
black	Hacd4	504.837
black	Ipo11	504.765
black	Cracr2b	504.623
black	BC106179	503.261
black	Stradb	503.015
black	Ogg1	502.718
black	Hs1bp3	502.662
black	Tmcc2	502.402
black	Cyb5rl	502.004
black	Erg28	501.993
black	Gorasp1	501.985
black	Zfp770	501.064
black	Txlna	500.894
black	Itsn1	500.38
black	Mlh3	500.244
black	Mex3b	499.998
black	Mtmr4	499.08
black	Coq8a	498.987
black	Ptpn22	498.035
black	Prkaca	497.895
black	Kcnj10	497.844
black	1700025G04Rik	497.746
black	Csad	497.566
black	Usp20	497.295
black	1700020I14Rik	496.816
black	Lats2	496.476
black	Mef2a	496.44
black	Trim41	496.042
black	Polr3g	496.026
black	Thsd1	495.973
black	Aco1	495.74
black	Cdan1	495.285
black	Mut	494.677
black	Oit3	494.007
black	Nxpe4	493.921
black	Reps2	493.84
black	Dock1	493.74
black	Casd1	493.572
black	Osbpl11	493.477
black	Pqlc3	493.118
black	Scarb1	493.018
black	Xpr1	492.873
black	Nmnat3	492.632
black	Gart	492.109
black	Acad11	491.885
black	Polrmt	491.753
black	Tbc1d22a	491.749
black	Elp3	491.476
black	Gba2	491.281
black	Zswim1	490.924
black	Plxdc1	490.845
black	Arhgap27	490.821
black	Epb41	490.618
black	Rps6ka1	490.443
black	Nedd9	488.891
black	Top2b	488.522
black	Zadh2	488.49
black	Utp14a	488.051
black	Mthfd1	487.899
black	Fam98a	487.688
black	Fbf1	487.403
black	Mks1	487.385
black	Bmf	487.037
black	Nol8	486.971
black	Ppfia4	486.948
black	Uvssa	486.857
black	Tmem64	485.927
black	Cebpa	485.2
black	Iqgap3	485.086
black	Gm45606	485.071
black	Arhgap24	484.987
black	Kcnj9	484.421
black	Wdr13	484.258
black	Zfp810	484.17
black	Rab3il1	484.07
black	9430015G10Rik	484.014
black	Zfp809	483.939
black	Gm45449	482.863
black	Igip	482.715
black	Gab3	482.206
black	Rnf170	481.757
black	Pdk2	481.637
black	Slx1b	481.635
black	Ncdn	480.823
black	Cd3eap	480.69
black	Engase	480.349
black	Hoxa1	479.598
black	Fem1a	479.199
black	D10Wsu102e	479.161
black	Zmynd8	478.905
black	Pde3b	478.683
black	Plxnc1	478.606
black	Hnmt	478.596
black	Atp8b4	478.554
black	Ogfod1	478.188
black	Gm5086	477.423
black	Sumf2	476.81
black	Maz	476.242
black	Arhgap39	476.088
black	Zfhx3	475.866
black	Mapk14	475.649
black	Pcyox1	475.463
black	AC125351.1	474.453
black	Frat2	473.825
black	Ypel3	473.179
black	Klhl3	472.699
black	Rfng	471.93
black	Rinl	470.912
black	Pgbd5	470.352
black	Cuedc1	470.058
black	Akt1	469.878
black	Edil3	469.348
black	Pck2	469.277
black	Arhgap9	468.819
black	Mmachc	468.602
black	Elac2	468.2
black	Abcb7	468.073
black	Zfp619	467.831
black	Zfp839	467.485
black	Lrp5	467.396
black	Tle6	467.297
black	Exosc1	467.294
black	Arhgef1	467.198
black	Kifap3	467.131
black	Idh2	466.386
black	Zfp101	466.028
black	Frat1	465.955
black	Dgkd	465.795
black	Sike1	465.106
black	Sulf2	464.922
black	Rxrb	464.755
black	Fam69a	464.446
black	Tor4a	463.876
black	Nanos1	463.343
black	Icmt	462.904
black	Zfp12	462.756
black	Slc41a3	462.626
black	Tgfb3	462.079
black	Atxn3	461.737
black	Ttll5	461.398
black	Nlk	459.966
black	Colgalt1	459.717
black	Fos	459.586
black	Ankrd13d	459.332
black	Pold4	458.912
black	Mr1	457.472
black	Dhx30	457.342
black	Tarbp1	456.917
black	Man1c1	456.881
black	Zfp157	456.515
black	Emp2	455.913
black	Slc38a10	455.656
black	Ivd	455.464
black	Zfp113	455.387
black	Hhex	455.335
black	Kiz	455.272
black	5031425F14Rik	455.225
black	Cdca8	455.001
black	B4galnt1	454.783
black	Cnr2	454.376
black	Harbi1	454.291
black	Natd1	453.99
black	Kdsr	453.866
black	Tsku	453.658
black	Cep72	452.997
black	Pomt1	452.914
black	Mapre3	452.8
black	Akap8	452.264
black	Acbd5	451.455
black	Tle1	451.289
black	Fam168b	450.981
black	Zbtb1	450.891
black	F630028O10Rik	450.632
black	BC017158	449.936
black	Snx21	449.836
black	Hdac5	449.673
black	Fan1	449.612
black	Zfp598	449.289
black	Mcu	448.995
black	Snx30	448.765
black	Ctdsp2	448.487
black	Tmem120b	447.977
black	2900005J15Rik	447.635
black	Foxo3	447.531
black	Mturn	447.323
black	Il16	447.171
black	Bbs9	446.708
black	Lix1l	446.656
black	Bivm	446.617
black	Uck2	446.6
black	Tada2b	446.558
black	Cebpg	446.512
black	Tk1	446.511
black	Hexim1	446.458
black	Parp1	446.295
black	Fam161a	445.466
black	Smc3	445.228
black	Tmem106c	444.999
black	Evi5	444.602
black	Dhrs3	444.274
black	Dedd2	444.168
black	Dennd2c	444.074
black	Depdc7	444.071
black	Dennd4a	444.037
black	Fli1	443.964
black	Trp53bp1	443.889
black	Cir1	443.636
black	Rdh10	442.653
black	Acsl3	442.484
black	Cep164	442.202
black	Gan	442.115
black	Wipi2	441.83
black	Zkscan7	441.627
black	Prmt5	441.334
black	Hs2st1	441.233
black	Thra	440.963
black	Socs5	440.702
black	Crocc	440.56
black	Pcyt1b	440.451
black	Odf2	440.319
black	Atp13a2	440.319
black	Pdgfb	440.186
black	Picalm	440.007
black	Lpar5	439.59
black	Lifr	439.59
black	Lig3	439.587
black	Zfp251	439.023
black	Gm15537	438.773
black	Pnpla6	438.257
black	Iffo1	437.368
black	Lpcat4	437.178
black	Cdc42ep3	437.142
black	Tbxas1	436.983
black	Entpd1	436.649
black	Fance	436.288
black	Maml3	436.19
black	Crtc3	436.153
black	Dok2	435.98
black	Siae	435.704
black	Zbtb44	435.68
black	Pxmp4	435.436
black	Nlrp1b	435.22
black	Mrs2	435.22
black	Btbd2	435.103
black	Cdca7l	434.587
black	Ufsp2	434.354
black	Mpv17	433.769
black	Nacc2	433.324
black	L3mbtl2	432.666
black	Slc5a6	432.588
black	Diexf	432.58
black	Zbtb14	432.49
black	Gnb5	432.233
black	Lair1	432.13
black	Acot1	432.096
black	Haus8	432.016
black	Ubfd1	431.968
black	Ncapd2	431.216
black	Steap3	430.958
black	Arrdc2	430.597
black	Preb	430.264
black	Mars2	429.781
black	Prkch	429.511
black	Fbxl4	429.385
black	Atxn1	429.324
black	2900052L18Rik	429.091
black	Ing5	428.178
black	Depdc5	428.058
black	Rbm15b	427.709
black	Xrcc6	427.298
black	Lta4h	427.288
black	Rp9	427.2
black	B230354K17Rik	426.939
black	Meaf6	425.613
black	Olfml3	425.084
black	Timm21	425.005
black	Lrsam1	424.956
black	Elovl6	424.834
black	Itpr3	424.804
black	Lrrc28	424.11
black	Eif4b	423.826
black	Xpo7	423.244
black	Kif13a	422.931
black	Lrpprc	422.403
black	Rrp1b	421.587
black	B3gntl1	421.337
black	Smpd3	421.143
black	Pcmtd2	420.628
black	Ptger2	420.476
black	Pank1	420.217
black	Cd99l2	419.667
black	Spats2	419.487
black	Dnajb14	419.335
black	Msh2	419.06
black	Rbm10	418.484
black	Wrb	418.405
black	Cadm1	418.281
black	Idh3g	418.065
black	Gm9920	418.012
black	Rhobtb1	417.892
black	Mlst8	417.469
black	Desi1	416.926
black	Pnpo	416.84
black	Hdac4	416.601
black	Pot1b	416.031
black	Trub1	415.972
black	Ssbp3	415.75
black	Zfp846	415.397
black	P2rx7	415.396
black	Slc39a10	415.288
black	Brd3	415.137
black	Yy1	415.044
black	Slc27a4	414.981
black	AC163018.1	413.92
black	2900026A02Rik	413.892
black	Inf2	413.685
black	Trim8	413.105
black	Cdk18	412.386
black	Dcaf17	412.147
black	Ccny	412.095
black	Epn1	411.957
black	Dcaf4	411.663
black	Prepl	411.63
black	Rwdd2a	411.611
black	1110008L16Rik	411.212
black	Klhl24	411.089
black	Slc41a1	410.854
black	Slc26a6	410.497
black	St6galnac6	410.372
black	Zfp120	410.264
black	Mto1	410.263
black	Mbd4	409.976
black	Fam35a	408.362
black	Ppat.2	408.236
black	Selenon	408.195
black	Tfb2m	407.601
black	Scrib	407.558
black	Kcnj2	407.475
black	Mex3d	407.248
black	Mef2c	406.997
black	E2f1	406.845
black	Ttc3	406.047
black	1810011H11Rik	405.806
black	Ckap4	405.557
black	Ubald1	404.927
black	Tex261	404.53
black	Ash2l	403.835
black	Mlh1	403.833
black	Slc17a5	403.658
black	Tmem129	403.571
black	Il6ra	403.434
black	Tfcp2	403.178
black	2810004N23Rik	402.088
black	Narf	401.558
black	Vgll4	401.366
black	9330104G04Rik	401.237
black	Xxylt1	401.125
black	Oplah	400.901
black	Rb1	400.486
black	Lrrc56	400.391
black	Akap8l	399.884
black	Cdkn1b	398.568
black	Dnajc3	398.155
black	Bag4	397.716
black	Plxnd1	397.707
black	Fndc10	397.18
black	Snx32	397.057
black	Skint3	396.411
black	Dchs1	396.379
black	Rad50	396.368
black	Agap1	395.941
black	Zfp316	395.941
black	Cmas	395.655
black	Ncaph	395.635
black	Fam189b	395.587
black	Chek2	395.041
black	Xirp1	395.015
black	Tmem131l	394.826
black	Atp10d	394.668
black	Rnf166	394.453
black	Gm5857	394.386
black	Epm2a	394.27
black	Tmem151a	394.136
black	Slc35c2	393.984
black	Fut11	393.548
black	E2f2	393.393
black	Tmem250-ps	393.391
black	Habp4	393.285
black	Txnip	393.227
black	Fbxo9	392.637
black	Exosc7	392.486
black	Zfp703	391.309
black	Pon3	391.209
black	Emc1	391.188
black	Apbb1ip	390.956
black	Ero1lb	390.776
black	Tmem37	390.587
black	Trim37	390.5
black	Gltp	390.471
black	Unc119	390.25
black	Mical3	390.173
black	Atrn	389.511
black	Mgat2	389.5
black	Zdhhc8	389.461
black	Gm14325	388.636
black	Cd300ld	388.481
black	Gsdme	388.211
black	Lpar6	388.186
black	4933421O10Rik	387.933
black	Stap1	387.91
black	Specc1	387.834
black	Cnpy3	387.652
black	Dusp22	386.948
black	5031425E22Rik	386.584
black	Tbl2	386.498
black	B3galnt2	385.947
black	Fgf11	385.737
black	Wdr3	384.945
black	Cables1	384.845
black	Ppp1r21	384.776
black	Ets1	384.573
black	Synrg	384.202
black	Htatsf1	383.954
black	Arhgef4	383.844
black	Casc3	383.746
black	Racgap1	383.709
black	Med25	383.269
black	Kras	383.144
black	Cep83os	382.738
black	Zbtb16	382.411
black	Trpv4	382.146
black	Atic	382.096
black	Gtf2ird1	381.834
black	Fbxw10	381.829
black	Krt80	381.716
black	Wdr92	381.458
black	Dusp18	381.234
black	Wdr90	381.217
black	Bmyc	381.084
black	BC037034	380.79
black	Bbs12	380.738
black	Endov	380.658
black	Klhl42	380.251
black	Heatr1	380.241
black	St8sia4	380.054
black	Tmem19	379.489
black	Bbs7	378.937
black	Mettl7a1	378.881
black	Fasn	378.474
black	Ranbp6	378.108
black	Prkdc	377.263
black	D030028A08Rik	377.126
black	Ssx2ip	377.097
black	Pgrmc2	377.077
black	Vars2	377.015
black	Ints7	377.013
black	Tfap4	377
black	Klhdc1	376.709
black	Sec14l1	376.494
black	Man1b1	376.399
black	Ddx31	375.693
black	Nphp3	375.663
black	Pja1	375.616
black	Chst12	375.525
black	Def6	375.417
black	Slc20a1	374.974
black	Rfc1	374.803
black	Hmgb1	374.312
black	Sac3d1	374.273
black	Hdac6	374.243
black	Ampd2	374.19
black	Cdca3	373.73
black	Nhlrc1	373.718
black	Chp2	373.698
black	Kdelc1	373.489
black	Swsap1	373.472
black	Crebzf	373.322
black	Cdk20	373.316
black	Rev3l	373.271
black	Cdip1	373.27
black	Gm47815	372.784
black	Slc2a8	372.662
black	Wdr6	372.443
black	Ankrd44	372.137
black	Rasa1	371.681
black	Cd34	370.936
black	Pfas	370.774
black	Myom1	369.7
black	Plxnb3	369.61
black	Fam210a	369.369
black	Nfx1	368.438
black	Crebl2	368.26
black	Gtf2ird2	368.053
black	Asb2	368.014
black	Pianp	367.975
black	Abl1	367.122
black	Rubcn	366.751
black	Per3	366.421
black	Tbc1d17	366.411
black	Kazald1	366.379
black	Pithd1	366.345
black	Ptprf	366.024
black	Abcf3	365.895
black	Slc19a1	365.739
black	Tmem143	365.678
black	Top2a	365.407
black	N4bp3	364.822
black	Nup107	364.688
black	Itfg1	364.286
black	Tdrd3	364.272
black	Pola1	364.241
black	Vps36	364.162
black	Megf8	364.042
black	Fmnl1	363.989
black	Stab1	363.752
black	Phkb	363.61
black	Gpcpd1	363.248
black	Ddb2	363.202
black	Zkscan5	363.009
black	Zfp41	362.618
black	Taf6	362.067
black	Polh	361.586
black	Kif23	361.042
black	Cd93	360.765
black	Zfp672	360.712
black	Nfatc2	360.079
black	Zfp512	359.596
black	Tmem106b	359.154
black	Plcb2	358.503
black	Surf2	358.448
black	D230025D16Rik	358.295
black	Rims3	358.167
black	Capn15	357.68
black	Cdc42se2	357.614
black	Shmt2	357.117
black	Spcs3	356.756
black	Mettl13	355.853
black	Nuf2	355.454
black	Mrpl49	355.31
black	Fbxo10	354.109
black	Lztr1	353.686
black	Anln	353.317
black	Arsg	353.194
black	Scap	352.964
black	Zfp608	352.93
black	Selenoi	352.873
black	Dnajc9	352.613
black	Tmem94	351.863
black	Mfn1	351.641
black	Yaf2	351.44
black	Selenoo	351.4
black	Mmgt1	351.351
black	Aaas	351.072
black	Tmem241	350.995
black	Vipr1	350.712
black	D3Ertd751e	348.688
black	Pot1a	348.633
black	E4f1	348.488
black	Proser3	348.011
black	Cebpz	347.737
black	Shisa9	347.381
black	Dgkg	346.17
black	Smyd4	346.019
black	Phf7	345.988
black	Mvd	345.819
black	Ccdc134	345.571
black	Hdac8	345.416
black	Dand5	345.346
black	Map1a	345.256
black	Slc9a6	343.562
black	Hsd17b7	343.471
black	Btbd6	342.36
black	Cryz	341.935
black	Zmat3	341.752
black	Tmem175	341.669
black	Rtn4rl1	341.529
black	Mfsd13a	341.046
black	Rmnd1	341.025
black	Gm45540	340.968
black	Acox1	340.583
black	Amigo1	340.482
black	Pstk	340.097
black	N6amt1	339.876
black	Srl	339.872
black	Fam45a	339.644
black	Pcyt2	338.525
black	Gm33858	338.488
black	Rnf169	337.975
black	Ttc13	337.412
black	Pcbp3	337.31
black	Csnk1e	337.276
black	Slc2a3	337.23
black	Tprn	336.843
black	Arhgap22	336.715
black	Rnf13	335.972
black	R3hcc1	335.8
black	Plpp7	335.673
black	Bcs1l	335.617
black	Bicd2	335.143
black	Uevld	335.044
black	Bach2	334.649
black	Cercam	334.64
black	Nt5c3b	334.294
black	Gid4	334.271
black	Dagla	333.756
black	Recql4	333.754
black	Lrpap1	333.219
black	Wdr41	332.874
black	B230219D22Rik	332.294
black	Zswim3	332.051
black	Nphp4	331.829
black	1700016A09Rik	331.235
black	Inpp5e	330.931
black	Adrb2	330.543
black	Cd300a	330.529
black	Zfp523	329.903
black	Slc16a13	329.431
black	Mapk1ip1	329.164
black	Gm14305	329.072
black	A130010J15Rik	328.741
black	Cyb5b	328.701
black	Clcc1	328.556
black	Mad1l1	328.43
black	Vsig10	328.004
black	Thnsl1	327.857
black	Nup133	327.761
black	Btf3l4	327.55
black	Otud6b	327.506
black	Phka2	327.208
black	Nadk	326.953
black	Matr3	326.89
black	Pwwp2a	326.639
black	Zmym1	326.523
black	Phf1	326.123
black	Xylb	326.044
black	Slc25a35	325.555
black	E430018J23Rik	324.943
black	Xpot	324.894
black	Pold2	324.559
black	Slc2a9	324.457
black	Fto	324.032
black	Fam3a	323.158
black	Wdr12	322.924
black	Wdr5	322.765
black	2610035D17Rik	322.651
black	Ankrd46	322.578
black	Tango6	322.405
black	Bend3	322.399
black	Btd	322.204
black	Fgfr1op	322.035
black	Pde4d	320.945
black	Slc25a30	320.422
black	Eif2b3	319.751
black	Ctdsp1	319.426
black	Tbccd1	319.42
black	Notch4	319.183
black	Mettl1	319.074
black	Cbx5	318.735
black	Zfp94	318.436
black	Ice2	318.144
black	Dgat1	318.066
black	Pld1	317.845
black	Gm48420	317.783
black	Gm44861	317.683
black	Rab3d	317.474
black	Rrm1	317.339
black	Gm15879	317.058
black	Sepsecs	317.006
black	Kif20b	316.512
black	B3galt5	316.296
black	Faap100	316.276
black	Aldh3a2	316.218
black	Wdr4	316.203
black	Zfp146	316.021
black	Aktip	315.974
black	Rpusd2	315.8
black	Sipa1l2	315.21
black	Pms2	314.704
black	E2f6	313.348
black	Fut7	312.913
black	Rcc2	311.933
black	Rab44	310.274
black	Pigb	310.095
black	Sympk	310.079
black	Cnpy4	309.783
black	Plekhh3	309.339
black	2010008C14Rik	309.17
black	Fam216a	308.82
black	Gle1	308.667
black	Rgp1	308.581
black	Zfp606	308.483
black	Mfsd11	307.89
black	Cracr2a	307.674
black	Spata2l	307.474
black	Tmem65	307.298
black	Zfp72	306.621
black	Hibch	306.451
black	Gramd4	306.306
black	Ahdc1	305.835
black	Rpa1	305.806
black	E330009J07Rik	305.295
black	Prkacb	304.788
black	Bbs2	304.677
black	Plk1	304.547
black	Fam220a	304.436
black	Rttn	304.435
black	Hcfc2	304.237
black	Vsig10l	303.241
black	Zmynd19	303.198
black	Ppp6r2	303.175
black	Chml	302.658
black	D930048N14Rik	302.568
black	Trmt2a	302.446
black	Pla2g6	302.431
black	Yae1d1	302.297
black	Lonp1	302.224
black	Sema6d	302.071
black	Mrpl40	301.963
black	Gm13212	301.868
black	Slc7a6	301.86
black	Slc35g1	301.316
black	Zfp61	301.248
black	C330013E15Rik	301.211
black	Anks6	301.02
black	Ncbp1	301.006
black	Kctd1	300.903
black	Irgq	300.37
black	Lmnb2	300.242
black	Atp5s	299.622
black	Pter	298.831
black	Zmat1	298.441
black	Nat10	298.318
black	Nfatc1	298.29
black	B4galt1	297.609
black	BC052040	297.303
black	Armc9	297.123
black	Poldip2	297.061
black	Slc9a9	296.486
black	Map3k9	296.399
black	Prkab2	295.942
black	Echdc1	295.796
black	Ptpn21	294.516
black	Wdr46	294.148
black	Pimreg	294.083
black	Dnaja3	294.007
black	Pigu	293.761
black	Rin3	292.062
black	Cbx3	291.877
black	Smyd3	291.791
black	Gstz1	291.072
black	Camk1	290.896
black	Map3k4	290.315
black	Rtn4ip1	289.712
black	Kif14	289.691
black	Tle2	288.389
black	Ttll1	287.653
black	1700001C19Rik	287.16
black	Clspn	285.898
black	Stxbp4	285.435
black	Atg16l2	285.392
black	Hdac10	285.247
black	Gne	285.226
black	Zfp36l2	283.791
black	Nars	283.764
black	Twnk	283.708
black	Pus7	283.503
black	Grk5	282.041
black	Ifrd2	282.024
black	Pfkm	281.683
black	Zfp553	281.646
black	Slc25a23	281.334
black	Jag2	280.846
black	Slc46a1	280.593
black	Nans	280.582
black	1500002C15Rik	280.319
black	Rtl5	280.066
black	Cntrob	279.962
black	Cmah	279.759
black	Ctbs	279.601
black	2610507I01Rik	279.45
black	Armt1	278.674
black	Slc35c1	278.56
black	Syn1	277.954
black	Pomt2	277.52
black	Polr1b	277.279
black	Pigz	277.139
black	Cnot10	277.125
black	Polr3e	277.121
black	Gfod1	277.054
black	Nmrk1	275.96
black	Thop1	275.438
black	Zfp934	275.046
black	Pcp4l1	274.734
black	Mrps5	273.761
black	Fdft1	273.344
black	AI661453	273.128
black	Gas2	272.942
black	Atp23	272.386
black	Ccdc157	272.275
black	Plpp5	272.15
black	Abcg2	272.016
black	Ier5l	271.936
black	Pdha1	271.644
black	Osgin1	271.406
black	Surf6	270.519
black	Rgs11	270.202
black	Thap6	269.813
black	Gm9403	269.559
black	Nemp2	269.504
black	Pde1c	268.563
black	Prmt7	267.656
black	Isca1	267.533
black	Zfp956	266.928
black	Ganc	266.815
black	Ptprv	266.723
black	Map4k2	266.603
black	Dgkz	266.334
black	1700030K09Rik	266.328
black	Smpd1	266.174
black	Gm16287	265.343
black	C1galt1	265.287
black	Adck5	265.11
black	Mphosph10	264.953
black	Cul9	264.816
black	Smap2	264.738
black	Gm20632	264.699
black	Npas4	264.347
black	Gm26912	264.137
black	Hsf1	263.638
black	Nckap5l	263.452
black	Fam234b	263.412
black	Rrm2	262.943
black	Nudt16	262.647
black	Ckap2l	262.546
black	Lrrc45	261.992
black	Tars2	261.905
black	Heatr3	261.488
black	Tbc1d5	260.681
black	Trpm2	260.321
black	Ubqln2	260.092
black	Gm16278	259.941
black	Zfp235	259.77
black	Stk17b	259.389
black	Zdhhc6	258.083
black	Gm38079	257.957
black	Arl16	257.638
black	Zdhhc3	257.127
black	Xylt2	256.703
black	Gm15675	256.57
black	Map3k1	256.086
black	R3hdm4	255.959
black	Hmg20a	255.605
black	Dkk2	255.212
black	Trim7	254.735
black	Rdh11	253.802
black	Tada1	253.518
black	Ccna2	253.216
black	Morn1	253.04
black	Cyp51	252.981
black	Ndufaf4	252.86
black	Exog	252.411
black	Gm16192	251.594
black	Rgl3	251.101
black	Pank4	250.592
black	Zhx3	250.329
black	Commd10	250.224
black	Cnst	250.056
black	Galnt1	249.86
black	Pole2	249.84
black	Srbd1	248.987
black	Ngly1	248.947
black	Zfp791	248.471
black	Egr3	248.088
black	1190002N15Rik	247.975
black	Kif5a	247.856
black	Rell2	247.454
black	Shpk	247.447
black	Mettl4	247.314
black	Inip	246.785
black	Uspl1	246.572
black	1110002L01Rik	246.003
black	Adi1	245.881
black	Abca6	245.489
black	Mtg1	245.267
black	Evi5l	244.861
black	Tsc22d1	244.353
black	Pofut2	244.246
black	Fkbp4	244.16
black	Ecsit	243.974
black	Slc19a2	243.871
black	Ezh1	243.804
black	Dars	243.635
black	Fam168a	243.579
black	A930024E05Rik	242.869
black	Zbtb4	242.686
black	Tmem240	242.218
black	Hmgcs1	241.848
black	Ltbp2	241.501
black	Fam120c	241.157
black	L2hgdh	240.917
black	Zfp939	240.836
black	Chtf18	240.822
black	Slc25a42	240.449
black	Zfp108	239.608
black	Miga2	239.572
black	Prpsap2	239.484
black	Gatsl3	239.432
black	Xndc1	238.908
black	Nelfb	238.74
black	Btbd11	238.321
black	Sfi1	238.13
black	Lcmt2	238.12
black	Qrsl1	237.769
black	Acd	237.638
black	Wipf1	236.864
black	Zfp472	236.851
black	Hey1	236.201
black	Map3k14	235.641
black	Zfp414	235.521
black	Cxcr3	235.141
black	Ppan	234.639
black	Kif3a	233.604
black	Slc25a40	233.212
black	Nop9	233.156
black	Imp4	233.117
black	Zfp69	233.047
black	Hist2h2be	232.774
black	Palb2	232.197
black	Vti1a	232.154
black	Lsm11	231.954
black	Tmem231	231.623
black	Man2c1	231.521
black	Zfp667	231.393
black	Dus3l	230.929
black	Cep44	230.627
black	AI839979	230.296
black	Gm14295	229.931
black	Cenpf	229.92
black	Emb	229.736
black	Lrba	229.484
black	Tsen2	229.327
black	Ddx50	228.168
black	Slc9a2	227.432
black	Twistnb	227.41
black	Neil2	226.994
black	Cep97	226.741
black	Satb1	226.45
black	Slc16a7	225.84
black	Coq5	225.687
black	Bach2os	225.643
black	Pnpla8	225.33
black	Efnb1	224.928
black	Stab2	222.928
black	Trim5	222.913
black	Rbbp9	222.466
black	Zbtb22	222.265
black	Osbpl7	222.112
black	Grk4	222.095
black	Tial1	222.054
black	Retreg2	221.73
black	2006-09-01	221.52
black	Prps1	221.454
black	AI597479	220.917
black	Rrp12	220.267
black	2006-03-01	220.088
black	Rad9b	219.711
black	Hddc3	219.64
black	Tspyl2	219.44
black	Fahd1	219.29
black	Inpp4b	219.059
black	Nhsl2	219.048
black	Homez	219.043
black	Gm26510	218.781
black	Mtap	218.092
black	Coprs	218.069
black	Rpl7l1	217.661
black	Tmem97	217.398
black	Hdac2	217.128
black	Hlcs	217.093
black	Gcfc2	216.624
black	Gm28557	216.572
black	Bri3bp	216.416
black	Slit1	216.124
black	Kiss1r	216.07
black	Lmna	215.684
black	Prrc1	214.807
black	Zer1	214.356
black	Nap1l4	214.225
black	Adam22	214.125
black	Guf1	214.056
black	Pcgf6	213.825
black	Kcnj16	212.084
black	Sirt3	211.673
black	Prkd2	211.054
black	Usp11	211.002
black	Slc29a2	210.956
black	Mphosph9	210.6
black	Ksr2	210.248
black	Poln	210.097
black	Gpr157	209.311
black	6720489N17Rik	208.869
black	Ift80	208.752
black	G730013B05Rik	207.767
black	Nipa1	207.64
black	Fbxo32	207.182
black	Noa1	206.756
black	Rcc1l	205.98
black	Kansl2	205.812
black	Lrrc39	205.542
black	Nek2	205.503
black	Fam136a	204.86
black	Tars	204.829
black	Galnt9	203.941
black	Zpr1	203.888
black	Vegfa	203.474
black	Tmem144	203.238
black	Ift88	203.136
black	Ormdl3	202.869
black	Brca2	202.582
black	Cep57l1	202.478
black	Thbs1	202.46
black	Etfbkmt	202.307
black	Dmpk	201.901
black	Tlr5	201.842
black	Zfp773	201.054
black	Gm46430	201.001
black	Cmtr2	200.957
black	Rita1	200.838
black	1110019D14Rik	200.723
black	Rhob	200.642
black	Aars2	199.874
black	Donson	199.74
black	Cd81	199.48
black	5730455P16Rik	198.195
black	Gm16432	198.135
black	Dut	198.108
black	Pcdhac2	197.683
black	AC114585.1	196.715
black	Gapt	196.714
black	Ucp3	196.606
black	Svip	196.494
black	Kantr	196.415
black	Exo5	195.975
black	Trmt2b	195.695
black	Ttc30a1	195.587
black	C2cd5	194.903
black	Rwdd3	194.833
black	Atg4c	194.785
black	Zwilch	194.738
black	Tmem199	194.723
black	Nkrf	194.715
black	Nsdhl	194.506
black	Nek4	194.384
black	Cep131	194.298
black	A730017L22Rik	194.123
black	Rpf1	194.042
black	Npas2	193.92
black	Tonsl	193.68
black	Celsr2	193.578
black	Mrpl50	193.032
black	Bcr	192.618
black	Pus3	192.48
black	Fdps	192.289
black	Tmem119	192.252
black	Rad51d	191.813
black	Qsox1	191.529
black	Eif2ak1	191.397
black	Nudt5	191.372
black	Cldn12	191.095
black	9330151L19Rik	191.075
black	Primpol	190.28
black	4930481A15Rik	189.822
black	C920006O11Rik	189.697
black	Rad1	189.569
black	Creld1	189.466
black	Snap47	189.439
black	1810034E14Rik	188.3
black	Gpr160	188.153
black	Slc35a4	187.779
black	Xrcc3	187.732
black	Tmem156	187.537
black	Cop1	187.369
black	Fancg	187.362
black	Slc25a27	187.342
black	Hexdc	187.191
black	Kif22	186.553
black	Nelfa	186.371
black	Rassf5	186.03
black	Abcc10	185.932
black	Myo1f	185.753
black	Sirt4	185.579
black	Parn	185.227
black	Zfp958	185.171
black	Zfp788	184.74
black	4933431E20Rik	184.501
black	Sgol2a	184.246
black	Unc13a	184.231
black	Kifc2	184.016
black	Rab27a	183.571
black	Gm11542	183.396
black	Kcnn1	183.151
black	Ldlrad4	183.061
black	Ing3	182.873
black	Xrcc2	181.963
black	Kif11	181.868
black	Cog5	181.096
black	Tbc1d2b	180.96
black	Fastkd3	180.612
black	Rad18	179.869
black	Gpr19	179.584
black	Zbtb25	179.476
black	Polr3h	179.128
black	Bex6	178.731
black	Cit	178.723
black	Aplf	178.477
black	Zfp59	178.301
black	Usp49	178.21
black	Retsat	178.2
black	Cdc20	178.16
black	Erbb2	178.084
black	Pcnx4	176.718
black	Cacnb1	176.651
black	Trmt61a	176.052
black	Kcnk13	175.921
black	Gm26569	175.807
black	Ttll12	174.563
black	Rpp14	174.451
black	Lpl	174.245
black	Nars2	174.154
black	Zfp975	173.756
black	Heca	173.641
black	Alg6	173.502
black	Ipo4	173.324
black	Snhg12	173.256
black	Kif26b	172.747
black	Lrrc61	172.687
black	Antxr2	172.63
black	Mast1	172.213
black	Car9	171.656
black	Aspm	171.102
black	Zfp784	170.327
black	Gm20707	169.629
black	Pcyox1l	169.554
black	Rtcb	169.355
black	0610030E20Rik	169.063
black	Ipp	169.055
black	Gatsl2	169.006
black	Zbed3	168.959
black	Cyp2s1	168.465
black	Arvcf	167.472
black	Gng7	167.43
black	Frg2f1	167.322
black	Zfand4	166.665
black	Itpkc	166.409
black	E230029C05Rik	166.096
black	Trim59	165.493
black	Tnfrsf13b	165.282
black	Fam193b	165.124
black	Trim45	164.94
black	Gm9949	164.833
black	Lhpp	164.386
black	Cd207	164.37
black	Tmem25	163.648
black	Zfp882	163.383
black	Fbxo5	162.743
black	Pisd-ps1	162.725
black	Zc3h8	162.695
black	Gm22655	162.633
black	Iqcc	162.555
black	Adat1	161.717
black	Sft2d3	161.533
black	Amt	161.467
black	Abcb9	161.455
black	Zfyve21	161.109
black	Lrig1	160.431
black	Taf8	159.895
black	Zfand1	159.536
black	Arhgap25	158.902
black	Ydjc	158.752
black	Tm7sf3	157.996
black	Dnase2a	157.954
black	Ccdc57	157.696
black	Tmem147os	157.654
black	Agpat3	157.451
black	Zfp141	157.251
black	Rad54l	157.229
black	H2afx	157.141
black	A430046D13Rik	157.003
black	Cdkal1	156.981
black	B430305J03Rik	156.847
black	Cbr1	156.235
black	Sgo1	155.416
black	Lbh	155.31
black	L3hypdh	155.221
black	AW209491	155.206
black	Cacna1a	154.834
black	Cngb1	154.316
black	Decr2	154.062
black	Nmt1	153.875
black	Zfp36l1	153.38
black	Gm15503	153.304
black	Chfr	153.261
black	Ccdc166	153.107
black	Slc9a3r2	152.289
black	Gm17251	151.714
black	Carf	151.23
black	Anp32e	151.205
black	C5ar2	151.106
black	Platr25	151.099
black	Strada	150.947
black	Gm14326	150.729
black	Gfra4	150.026
black	Mpv17l	149.622
black	Snx15	149.467
black	Cbx2	149.197
black	Gas2l1	148.555
black	Gsn	148.529
black	Phf14	148.031
black	Dph5	148.003
black	Prickle3	147.857
black	Nagk	147.581
black	Nlrx1	147.559
black	Rpl5	147.312
black	Taf9b	146.926
black	Gm45767	146.85
black	Sash3	146.829
black	Pitpnm2	146.488
black	Itgam	146.33
black	Lipt2	146.033
black	Rsph3b	145.659
black	Gm10863	145.199
black	Hdac11	144.636
black	Adarb1	143.644
black	Gm20544	143.457
black	AC137842.1	143.005
black	Ctu1	142.478
black	Upf3b	142.443
black	Gm9796	142.252
black	Lrrc29	142.249
black	Inpp5a	141.479
black	Bcl7a	141.32
black	Napg	141.297
black	Madd	141.143
black	Trim39	141.1
black	Myh15	140.733
black	Lmbr1	140.485
black	Fzd6	140.442
black	Gm14403	139.175
black	Kti12	139.155
black	Stbd1	138.333
black	Tada2a	138.126
black	Tubgcp2	137.725
black	Neil3	137.414
black	Manea	137.371
black	Nrm	137.064
black	Sppl2b	136.936
black	Cdk4	136.921
black	Dtwd2	136.76
black	Nthl1	136.43
black	Lrrc49	136.243
black	Serinc5	136.16
black	Ptp4a3	136.038
black	Nagpa	136.008
black	Neurl1b	135.456
black	Ppm1m	134.266
black	Mospd1	133.613
black	BC005561	133.243
black	Agbl3	132.268
black	Xk	132.12
black	Gm13375	132.029
black	Tmem8b	131.977
black	Fam149b	131.643
black	Sdr42e1	131.142
black	Tmem132a	131.129
black	C1qbp	131.056
black	Dnajb13	130.378
black	Nadsyn1	129.981
black	Rab1b	129.952
black	Cdc6	129.774
black	Irf2bp2	128.874
black	Slc29a1	128.318
black	Limk2	127.873
black	Ccdc191	127.848
black	Trim68	127.655
black	Inpp5d	127.13
black	Gm15326	127.091
black	Mzf1	126.921
black	Mdm1	126.51
black	Gm36445	126.339
black	St3gal3	126.153
black	Polg2	125.841
black	Ccdc117	125.651
black	Klhl36	125.237
black	Zfp976	125.046
black	Clec4a2	124.078
black	Aasdh	123.912
black	Nt5e	123.859
black	Gm28875	123.644
black	Zfp707	123.574
black	Zfp692	123.492
black	Akt1s1	123.368
black	Aurkb	123.225
black	Tmem82	123.189
black	E130311K13Rik	122.816
black	Rarg	122.485
black	Zfp78	122.202
black	Clec1a	122.154
black	Pigo	121.996
black	Prr11	121.582
black	Tmem86a	121.341
black	Lbr	121.254
black	Plekha8	120.163
black	Asf1b	120.136
black	Epor	120.035
black	Pes1	119.92
black	Dok4	119.42
black	Mms22l	119.004
black	Atp6v1g2	118.876
black	1700066M21Rik	118.745
black	Zfp931	118.73
black	Tia1	118.609
black	Nr4a2	118.045
black	8430429K09Rik	117.788
black	Bicdl1	117.705
black	Slc39a11	117.634
black	Pkn1	117.181
black	Adprhl2	117.18
black	Gm3604	117.116
black	Idh3a	116.849
black	4930555A03Rik	116.708
black	Cers4	116.423
black	A630052C17Rik	115.349
black	Gmfb	115.155
black	Mettl21a	115.151
black	Gm16062	114.498
black	0610040J01Rik	114.349
black	Cdkn2c	114.212
black	Ugt1a6a	114.069
black	Zfp623	113.5
black	Exo1	113.236
black	Snx33	113.143
black	C5ar1	112.27
black	Gm32856	112.054
black	AC154738.2	111.858
black	5830415G21Rik	111.512
black	Tmco6	110.712
black	Cwf19l1	110.484
black	Tyw1	110.474
black	Pak1	110.384
black	Cntnap1	110.261
black	Slc27a6	110.097
black	Ilvbl	110.087
black	Acrbp	109.098
black	Bmp2	108.739
black	Fgd4	108.704
black	Ppp2r5c	108.454
black	Mrnip	108.005
black	Rragb	107.579
black	Wdr60	107.275
black	Zfp317	106.959
black	Fam118b	106.869
black	Ostm1	106.699
black	Prcp	106.426
black	Suclg2	106.064
black	Acap1	105.443
black	2610301B20Rik	105.002
black	Samd5	104.898
black	Smpd5	104.529
black	4930451G09Rik	104.1
black	1810014B01Rik	103.958
black	B3galt4	103.505
black	Acvr2b	103.462
black	Tmem216	103.373
black	Gzmm	102.854
black	Fv1	102.554
black	Prrg1	102.507
black	Etaa1	102.04
black	Rbfox2	101.994
black	Lars	101.976
black	Muc2	101.398
black	Fkbp14	101.385
black	Dcstamp	101.355
black	A130077B15Rik	100.821
black	Slc13a2	100.453
black	Spag5	100.41
black	Prelid3a	100.364
black	Samd10	99.956
black	Hars2	99.7602
black	Nek8	99.5465
[truncated: 10,653 more rows]

## Sheet: Supplementary Table 3
Supplementary Table 3. GO terms of modules at 24 hours p.i. (female BMDMs)
Timepoint	Module name	GO.ID	p-value	Term (Biological Process)
24h	black	GO:0015758	0.00287963	glucose transport
		GO:0006355	0.00847117	regulation of transcription
		GO:0032964	0.0108724	collagen biosynthetic process
		GO:0071495	0.0109177	cellular response to endogenous stimulus
		GO:0043408	0.0217319	regulation of MAPK cascade
		GO:0034249	0.0217413	negative regulation of cellular amide metabolic process
		GO:0014074	0.0218033	response to purine-containing compound
		GO:1903036	0.021951	positive regulation of response to wounding
		GO:0046879	0.0220894	hormone secretion
		GO:0061136	0.0225957	regulation of proteasomal protein catabolic process
		GO:0010556	0.0272217	regulation of macromolecule biosynthetic process
		GO:0045766	0.027914	positive regulation of angiogenesis
		GO:0030199	0.0336236	collagen fibril organization
		GO:1902042	0.0336236	negative regulation of extrinsic apoptotic signaling pathway via death domain receptors
		GO:0042226	0.0342212	interleukin-6 biosynthetic process
		GO:1901185	0.0342423	negative regulation of ERBB signaling pathway
		GO:0009145	0.034312	purine nucleoside triphosphate biosynthetic process
		GO:0046329	0.0379707	negative regulation of JNK cascade
		GO:0009395	0.0425896	phospholipid catabolic process
		GO:0051443	0.0425896	positive regulation of ubiquitin-protein transferase activity
		GO:0006596	0.0439632	polyamine biosynthetic process
		GO:0014808	0.0439632	release of sequestered calcium ion into cytosol by sarcoplasmic reticulum
		GO:0032691	0.0439632	negative regulation of interleukin-1 beta production
		GO:0009057	0.0475794	macromolecule catabolic process
	blue	GO:0010565	0.000211188	regulation of cellular ketone metabolic process
		GO:0000038	0.000273758	very long-chain fatty acid metabolic process
		GO:0034250	0.000748676	positive regulation of cellular amide metabolic process
		GO:0006749	0.00174783	glutathione metabolic process
		GO:1904037	0.00195574	positive regulation of epithelial cell apoptotic process
		GO:0048009	0.00370383	insulin-like growth factor receptor signaling pathway
		GO:0051173	0.0052976	positive regulation of nitrogen compound metabolic process
		GO:0065005	0.00710526	protein-lipid complex assembly
		GO:0000096	0.0102814	sulfur amino acid metabolic process
		GO:0008203	0.0142942	cholesterol metabolic process
		GO:0031954	0.0143467	positive regulation of protein autophosphorylation
		GO:0033539	0.0143467	fatty acid beta-oxidation using acyl-CoA dehydrogenase
		GO:0007176	0.0144068	regulation of epidermal growth factor-activated receptor activity
		GO:0070723	0.0144068	response to cholesterol
		GO:0090314	0.0144068	positive regulation of protein targeting to membrane
		GO:0005977	0.0192417	glycogen metabolic process
		GO:0045540	0.0194445	regulation of cholesterol biosynthetic process
		GO:0032868	0.0226459	response to insulin
		GO:0006869	0.0227035	lipid transport
		GO:0046597	0.0254423	negative regulation of viral entry into host cell
		GO:0010893	0.0324333	positive regulation of steroid biosynthetic process
		GO:0031325	0.0337691	positive regulation of cellular metabolic process
		GO:0006091	0.038013	generation of precursor metabolites and energy
		GO:1903725	0.0381308	regulation of phospholipid metabolic process
		GO:0006635	0.0391652	fatty acid beta-oxidation
		GO:0035774	0.0404365	positive regulation of insulin secretion involved in cellular response to glucose stimulus
		GO:0006309	0.0458989	apoptotic DNA fragmentation
		GO:0030497	0.0458989	fatty acid elongation
		GO:0051131	0.0458989	chaperone-mediated protein complex assembly
		GO:1903672	0.0458989	positive regulation of sprouting angiogenesis
		GO:2000679	0.0458989	positive regulation of transcription regulatory region DNA binding
		GO:0030334	0.0460389	regulation of cell migration
		GO:0031326	0.0473251	regulation of cellular biosynthetic process
		GO:0061178	0.0490331	regulation of insulin secretion involved in cellular response to glucose stimulus
		GO:0001676	0.049166	long-chain fatty acid metabolic process
		GO:0050919	0.0494573	negative chemotaxis
	brown	GO:0046112	1.14545e-07	nucleobase biosynthetic process
		GO:0008286	0.000176816	insulin receptor signaling pathway
		GO:0009396	0.000369279	folic acid-containing compound biosynthetic process
		GO:0009063	0.0016304	cellular amino acid catabolic process
		GO:0006144	0.00193179	purine nucleobase metabolic process
		GO:0046040	0.00264777	IMP metabolic process
		GO:0051156	0.00416582	glucose 6-phosphate metabolic process
		GO:0006298	0.00468806	mismatch repair
		GO:0046653	0.00468806	tetrahydrofolate metabolic process
		GO:1901264	0.00598227	carbohydrate derivative transport
		GO:0042743	0.00770637	hydrogen peroxide metabolic process
		GO:0006206	0.00771477	pyrimidine nucleobase metabolic process
		GO:0050857	0.00771477	positive regulation of antigen receptor-mediated signaling pathway
		GO:0006487	0.00934978	protein N-linked glycosylation
		GO:0006767	0.00947886	water-soluble vitamin metabolic process
		GO:0009065	0.0102569	glutamine family amino acid catabolic process
		GO:0009893	0.0123906	positive regulation of metabolic process
		GO:0006536	0.0132842	glutamate metabolic process
		GO:2000378	0.016886	negative regulation of reactive oxygen species metabolic process
		GO:0009749	0.0200775	response to glucose
		GO:0090023	0.0209024	positive regulation of neutrophil chemotaxis
		GO:0030815	0.0228698	negative regulation of cAMP metabolic process
		GO:0032793	0.0228698	positive regulation of CREB transcription factor activity
		GO:0045821	0.0228698	positive regulation of glycolytic process
		GO:0046185	0.0228698	aldehyde catabolic process
		GO:0061615	0.0228698	glycolytic process through fructose-6-phosphate
		GO:0042593	0.0238793	glucose homeostasis
		GO:0019318	0.0248932	hexose metabolic process
		GO:0015718	0.0255239	monocarboxylic acid transport
		GO:0030518	0.0299061	intracellular steroid hormone receptor signaling pathway
		GO:0006541	0.0365158	glutamine metabolic process
		GO:2000191	0.0365516	regulation of fatty acid transport
		GO:0019932	0.0367463	second-messenger-mediated signaling
		GO:1903146	0.0374611	regulation of mitophagy
		GO:0009084	0.038078	glutamine family amino acid biosynthetic process
		GO:1900449	0.038078	regulation of glutamate receptor signaling pathway
		GO:0071456	0.0442505	cellular response to hypoxia
		GO:0071218	0.047187	cellular response to misfolded protein
		GO:0071470	0.047187	cellular response to osmotic stress
		GO:0042594	0.0475717	response to starvation
		GO:0090200	0.0498217	positive regulation of release of cytochrome c from mitochondria
	cyan	GO:0055114	0.000915107	oxidation-reduction process
		GO:0006695	0.00170761	cholesterol biosynthetic process
		GO:0080134	0.00433577	regulation of response to stress
		GO:0008286	0.0109593	insulin receptor signaling pathway
		GO:0006897	0.0151202	endocytosis
		GO:0010677	0.02248	negative regulation of cellular carbohydrate metabolic process
		GO:0006275	0.0226165	regulation of DNA replication
		GO:0034284	0.026456	response to monosaccharide
		GO:0009310	0.0266361	amine catabolic process
		GO:0032793	0.0277553	positive regulation of CREB transcription factor activity
		GO:0060099	0.0277553	regulation of phagocytosis
		GO:0001921	0.0333338	positive regulation of receptor recycling
		GO:0006978	0.0333338	DNA damage response
		GO:2000479	0.0333338	regulation of cAMP-dependent protein kinase activity
		GO:0005975	0.0369063	carbohydrate metabolic process
		GO:0009063	0.0377334	cellular amino acid catabolic process
		GO:0006974	0.0389731	cellular response to DNA damage stimulus
		GO:0010565	0.0391425	regulation of cellular ketone metabolic process
		GO:0007215	0.0391462	glutamate receptor signaling pathway
		GO:0070542	0.0393073	response to fatty acid
		GO:0033194	0.0456507	response to hydroperoxide
	darkgreen	GO:0006264	0.000364896	mitochondrial DNA replication
		GO:0030574	0.000734608	collagen catabolic process
		GO:0007215	0.00896459	glutamate receptor signaling pathway
		GO:0006796	0.010304	phosphate-containing compound metabolic process
		GO:0039702	0.0106356	viral budding via host ESCRT complex
		GO:0042176	0.0117822	regulation of protein catabolic process
		GO:0010876	0.0122793	lipid localization
		GO:0060765	0.0159749	regulation of androgen receptor signaling pathway
		GO:1902230	0.0159749	negative regulation of intrinsic apoptotic signaling pathway in response to DNA damage
		GO:1901654	0.0178452	response to ketone
		GO:0002092	0.0179612	positive regulation of receptor internalization
		GO:0071230	0.0186018	cellular response to amino acid stimulus
		GO:0006650	0.0198768	glycerophospholipid metabolic process
		GO:0002931	0.020046	response to ischemia
		GO:0015991	0.0245009	ATP hydrolysis coupled proton transport
		GO:0006303	0.0293188	double-strand break repair via nonhomologous end joining
		GO:0034198	0.0318575	cellular response to amino acid starvation
		GO:0036294	0.0362422	cellular response to decreased oxygen levels
		GO:0098586	0.0428219	cellular response to virus
	darkred	GO:0034198	0.00402974	cellular response to amino acid starvation
		GO:0050852	0.00930425	T cell receptor signaling pathway
		GO:0007032	0.0131574	endosome organization
		GO:0002753	0.0383801	cytoplasmic pattern recognition receptor signaling pathway
		GO:0032543	0.0430027	mitochondrial translation
		GO:0001881	0.0484931	receptor recycling
	green	GO:0038061	0.000334102	NIK/NF-kappaB signaling
		GO:0043434	0.00066848	response to peptide hormone
		GO:0030224	0.000921131	monocyte differentiation
		GO:0033617	0.00101075	mitochondrial respiratory chain complex IV assembly
		GO:0043161	0.00368352	proteasome-mediated ubiquitin-dependent protein catabolic process
		GO:0035270	0.006049	endocrine system development
		GO:0006122	0.00840777	mitochondrial electron transport
		GO:0042535	0.00840777	positive regulation of tumor necrosis factor biosynthetic process
		GO:0034097	0.00974062	response to cytokine
		GO:0098779	0.00974193	mitophagy in response to mitochondrial depolarization
		GO:0009894	0.0110606	regulation of catabolic process
		GO:0010738	0.0144212	regulation of protein kinase A signaling
		GO:0031398	0.0162286	positive regulation of protein ubiquitination
		GO:0042108	0.0163	positive regulation of cytokine biosynthetic process
		GO:0015813	0.0181359	L-glutamate transport
		GO:0032844	0.0182191	regulation of homeostatic process
		GO:0002762	0.0222923	negative regulation of myeloid leukocyte differentiation
		GO:2000001	0.0223307	regulation of DNA damage checkpoint
		GO:0051898	0.0305635	negative regulation of protein kinase B signaling
		GO:0031668	0.0319252	cellular response to extracellular stimulus
		GO:0001666	0.0331164	response to hypoxia
		GO:0032735	0.0344391	positive regulation of interleukin-12 production
		GO:1901222	0.0356745	regulation of NIK/NF-kappaB signaling
		GO:0043122	0.0357536	regulation of I-kappaB kinase/NF-kappaB signaling
		GO:0034121	0.0358352	regulation of toll-like receptor signaling pathway
		GO:0043066	0.0395738	negative regulation of apoptotic process
		GO:0018958	0.0466919	phenol-containing compound metabolic process
		GO:0042177	0.047141	negative regulation of protein catabolic process
	greenyellow	GO:1902254	0.00645248	negative regulation of intrinsic apoptotic signaling pathway by p53 class mediator
		GO:0016032	0.0118447	viral process
		GO:0034249	0.0172533	negative regulation of cellular amide metabolic process
		GO:0097193	0.022932	intrinsic apoptotic signaling pathway
		GO:0000724	0.0292822	double-strand break repair via homologous recombination
		GO:0071331	0.0306466	cellular response to hexose stimulus
		GO:0034198	0.0319104	cellular response to amino acid starvation
		GO:0046326	0.0356656	positive regulation of glucose import
		GO:0046321	0.03567	positive regulation of fatty acid oxidation
		GO:0009109	0.042731	coenzyme catabolic process
		GO:0010875	0.042731	positive regulation of cholesterol efflux
		GO:0031998	0.042731	regulation of fatty acid beta-oxidation
		GO:0051654	0.042731	establishment of mitochondrion localization
		GO:0071391	0.042731	cellular response to estrogen stimulus
		GO:1900078	0.042731	positive regulation of cellular response to insulin stimulus
		GO:0043154	0.0431007	negative regulation of cysteine-type endopeptidase activity involved in apoptotic process
		GO:0032008	0.0438241	positive regulation of TOR signaling
		GO:0031396	0.0493303	regulation of protein ubiquitination
	grey60	GO:0006367	0.013075	transcription initiation from RNA polymerase II promoter
		GO:0034033	0.0140349	purine nucleoside bisphosphate biosynthetic process
		GO:0006355	0.0199163	regulation of transcription
		GO:0039694	0.0200885	viral RNA genome replication
		GO:0043069	0.0244432	negative regulation of programmed cell death
		GO:0000737	0.0367021	DNA catabolic process
		GO:0010421	0.0367053	hydrogen peroxide-mediated programmed cell death
		GO:0006515	0.0433021	misfolded or incompletely synthesized protein catabolic process
		GO:0071333	0.0477038	cellular response to glucose stimulus
	lightcyan	GO:1900037	0.00161888	regulation of cellular response to hypoxia
		GO:0007249	0.0121876	I-kappaB kinase/NF-kappaB signaling
		GO:0001961	0.0139211	positive regulation of cytokine-mediated signaling pathway
		GO:0043506	0.0165387	regulation of JUN kinase activity
		GO:0051883	0.0168079	killing of cells in other organism involved in symbiotic interaction
		GO:0032688	0.0202691	negative regulation of interferon-beta production
		GO:0061418	0.0202691	regulation of transcription from RNA polymerase II promoter in response to hypoxia
		GO:0070102	0.0202691	interleukin-6-mediated signaling pathway
		GO:0045722	0.0239992	positive regulation of gluconeogenesis
		GO:0006739	0.0278259	NADP metabolic process
		GO:0010894	0.0279857	negative regulation of steroid biosynthetic process
		GO:0032753	0.0279857	positive regulation of interleukin-4 production
		GO:0042921	0.0279857	glucocorticoid receptor signaling pathway
		GO:0071634	0.0279857	regulation of transforming growth factor beta production
		GO:0045893	0.0288307	positive regulation of transcription
		GO:0032088	0.0289139	negative regulation of NF-kappaB transcription factor activity
		GO:0050996	0.0322169	positive regulation of lipid catabolic process
		GO:0051354	0.0322169	negative regulation of oxidoreductase activity
		GO:0070233	0.0322169	negative regulation of T cell apoptotic process
		GO:0032436	0.0358874	positive regulation of proteasomal ubiquitin-dependent protein catabolic process
		GO:0006103	0.0366811	2-oxoglutarate metabolic process
		GO:0050687	0.0366811	negative regulation of defense response to virus
		GO:2001233	0.0408211	regulation of apoptotic signaling pathway
		GO:0006970	0.0411688	response to osmotic stress
		GO:0051560	0.041367	mitochondrial calcium ion homeostasis
		GO:1903146	0.0449553	regulation of mitophagy
		GO:0042036	0.046264	negative regulation of cytokine biosynthetic process
		GO:0046039	0.046264	GTP metabolic process
	lightgreen	GO:0042535	0.0119548	positive regulation of tumor necrosis factor biosynthetic process
		GO:1902165	0.0119548	regulation of intrinsic apoptotic signaling pathway in response to DNA damage by p53 class mediator
		GO:2000780	0.0119548	negative regulation of double-strand break repair
		GO:2000516	0.0170344	positive regulation of CD4-positive
		GO:0006910	0.0171449	phagocytosis
		GO:0045739	0.0184197	positive regulation of DNA repair
		GO:2001238	0.0197484	positive regulation of extrinsic apoptotic signaling pathway
		GO:0001974	0.0199535	blood vessel remodeling
		GO:2000406	0.0334121	positive regulation of T cell migration
		GO:0050766	0.0346808	positive regulation of phagocytosis
		GO:0006298	0.0371733	mismatch repair
		GO:0016525	0.0460706	negative regulation of angiogenesis
		GO:0010569	0.0493547	regulation of double-strand break repair via homologous recombination
	lightyellow	GO:0032435	0.00300778	negative regulation of proteasomal ubiquitin-dependent protein catabolic process
		GO:0010561	0.0121297	negative regulation of glycoprotein biosynthetic process
		GO:0031998	0.0121297	regulation of fatty acid beta-oxidation
		GO:0043032	0.0121297	positive regulation of macrophage activation
		GO:0051174	0.0160899	regulation of phosphorus metabolic process
		GO:0002437	0.0167303	inflammatory response to antigenic stimulus
		GO:0043243	0.0168543	positive regulation of protein complex disassembly
		GO:0060049	0.019464	regulation of protein glycosylation
		GO:0090049	0.022231	regulation of cell migration involved in sprouting angiogenesis
		GO:2000273	0.022231	positive regulation of receptor activity
		GO:0040036	0.0251498	regulation of fibroblast growth factor receptor signaling pathway
		GO:0050715	0.0258974	positive regulation of cytokine secretion
		GO:0015986	0.0282152	ATP synthesis coupled proton transport
		GO:1903077	0.0282152	negative regulation of protein localization to plasma membrane
		GO:0032608	0.0308902	interferon-beta production
		GO:0097352	0.0382387	autophagosome maturation
		GO:0002696	0.0457801	positive regulation of leukocyte activation
		GO:0002639	0.0494001	positive regulation of immunoglobulin production
	magenta	GO:0006890	0.00200444	retrograde vesicle-mediated transport
		GO:1900101	0.0021631	regulation of endoplasmic reticulum unfolded protein response
		GO:0010867	0.00567101	positive regulation of triglyceride biosynthetic process
		GO:0006984	0.00865094	ER-nucleus signaling pathway
		GO:0033157	0.0093886	regulation of intracellular protein transport
		GO:0006475	0.00945617	internal protein amino acid acetylation
		GO:0006515	0.0182673	misfolded or incompletely synthesized protein catabolic process
		GO:0035556	0.0417738	intracellular signal transduction
		GO:0031401	0.0457438	positive regulation of protein modification process
		GO:0009048	0.045913	dosage compensation by inactivation of X chromosome
		GO:0034497	0.045913	protein localization to pre-autophagosomal structure
	midnightblue	GO:0043248	0.00336188	proteasome assembly
		GO:0032799	0.0231582	low-density lipoprotein receptor particle metabolic process
		GO:0002082	0.0382738	regulation of oxidative phosphorylation
		GO:1903362	0.0479837	regulation of cellular protein catabolic process
	pink	GO:0044257	0.00506677	cellular protein catabolic process
		GO:0010759	0.00616597	positive regulation of macrophage chemotaxis
		GO:0032660	0.0118563	regulation of interleukin-17 production
		GO:0046068	0.0118563	cGMP metabolic process
		GO:0043537	0.0142434	negative regulation of blood vessel endothelial cell migration
		GO:0051247	0.0254398	positive regulation of protein metabolic process
		GO:0016042	0.0273902	lipid catabolic process
		GO:0071868	0.0327305	cellular response to monoamine stimulus
		GO:0002504	0.0327478	antigen processing and presentation of peptide or polysaccharide antigen via MHC class II
		GO:0002366	0.0328777	leukocyte activation involved in immune response
		GO:0001779	0.0404021	natural killer cell differentiation
		GO:0006622	0.040523	protein targeting to lysosome
		GO:0016137	0.040523	glycoside metabolic process
		GO:0042535	0.040523	positive regulation of tumor necrosis factor biosynthetic process
		GO:0045342	0.040523	MHC class II biosynthetic process
		GO:0045408	0.040523	regulation of interleukin-6 biosynthetic process
		GO:0071731	0.040523	response to nitric oxide
		GO:0031929	0.0407295	TOR signaling
		GO:0002407	0.0484751	dendritic cell chemotaxis
		GO:0043032	0.0484751	positive regulation of macrophage activation
	purple	GO:0072661	0.000718307	protein targeting to plasma membrane
		GO:0001919	0.000756626	regulation of receptor recycling
		GO:1901028	0.00429814	regulation of mitochondrial outer membrane permeabilization involved in apoptotic signaling pathway
		GO:0001569	0.0053048	patterning of blood vessels
		GO:0000186	0.00612936	activation of MAPKK activity
		GO:0014065	0.00673375	phosphatidylinositol 3-kinase signaling
		GO:1901361	0.0100049	organic cyclic compound catabolic process
		GO:0060612	0.010268	adipose tissue development
		GO:0044270	0.0117004	cellular nitrogen compound catabolic process
		GO:0031664	0.0119425	regulation of lipopolysaccharide-mediated signaling pathway
		GO:0006888	0.0133789	ER to Golgi vesicle-mediated transport
		GO:0097345	0.0155511	mitochondrial outer membrane permeabilization
		GO:0043123	0.0197363	positive regulation of I-kappaB kinase/NF-kappaB signaling
		GO:0017004	0.0206016	cytochrome complex assembly
		GO:0019439	0.0238585	aromatic compound catabolic process
		GO:0001960	0.0273999	negative regulation of cytokine-mediated signaling pathway
		GO:0050701	0.0287052	interleukin-1 secretion
		GO:0019377	0.0287529	glycolipid catabolic process
		GO:0019637	0.0322413	organophosphate metabolic process
		GO:0032008	0.037772	positive regulation of TOR signaling
		GO:0006029	0.0383328	proteoglycan metabolic process
		GO:0016045	0.0383436	detection of bacterium
		GO:0032717	0.0383436	negative regulation of interleukin-8 production
		GO:0039529	0.0383436	RIG-I signaling pathway
		GO:1900119	0.0383436	positive regulation of execution phase of apoptosis
		GO:0006629	0.0450432	lipid metabolic process
		GO:0090036	0.0451527	regulation of protein kinase C signaling
		GO:0006796	0.0466881	phosphate-containing compound metabolic process
		GO:0007200	0.0498615	phospholipase C-activating G-protein coupled receptor signaling pathway
	red	GO:0043094	0.00122611	cellular metabolic compound salvage
		GO:0008652	0.00311376	cellular amino acid biosynthetic process
		GO:0051438	0.00583397	regulation of ubiquitin-protein transferase activity
		GO:0009148	0.00849984	pyrimidine nucleoside triphosphate biosynthetic process
		GO:0030497	0.00849984	fatty acid elongation
		GO:0043650	0.00849984	dicarboxylic acid biosynthetic process
		GO:0000729	0.0113026	DNA double-strand break processing
		GO:0016126	0.0113634	sterol biosynthetic process
		GO:0009084	0.0145753	glutamine family amino acid biosynthetic process
		GO:0045745	0.0145753	positive regulation of G-protein coupled receptor protein signaling pathway
		GO:0005977	0.01829	glycogen metabolic process
		GO:0090278	0.01836	negative regulation of peptide hormone secretion
		GO:0072350	0.0225634	tricarboxylic acid metabolic process
		GO:0006536	0.027285	glutamate metabolic process
		GO:0009067	0.0324897	aspartate family amino acid biosynthetic process
		GO:0042593	0.0357755	glucose homeostasis
		GO:0061045	0.0362862	negative regulation of wound healing
		GO:1903206	0.0443251	negative regulation of hydrogen peroxide-induced cell death
	royalblue	GO:0061418	0.000516266	regulation of transcription from RNA polymerase II promoter in response to hypoxia
		GO:0019886	0.0011014	antigen processing and presentation of exogenous peptide antigen via MHC class II
		GO:0032042	0.00326085	mitochondrial DNA metabolic process
		GO:0042149	0.00688564	cellular response to glucose starvation
		GO:1901031	0.00761188	regulation of response to reactive oxygen species
		GO:0090151	0.00948866	establishment of protein localization to mitochondrial membrane
		GO:0001678	0.0114667	cellular glucose homeostasis
		GO:0030641	0.0151301	regulation of cellular pH
		GO:0002263	0.0151894	cell activation involved in immune response
		GO:0042407	0.0184415	cristae formation
		GO:1903432	0.0184415	regulation of TORC1 signaling
		GO:0016239	0.0255009	positive regulation of macroautophagy
		GO:0015986	0.0267559	ATP synthesis coupled proton transport
		GO:0001516	0.0298052	prostaglandin biosynthetic process
		GO:0002931	0.0298052	response to ischemia
		GO:0043491	0.0298973	protein kinase B signaling
		GO:1902253	0.029951	regulation of intrinsic apoptotic signaling pathway by p53 class mediator
		GO:0051402	0.0324391	neuron apoptotic process
		GO:0006734	0.0329855	NADH metabolic process
		GO:0033108	0.0394025	mitochondrial respiratory chain complex assembly
		GO:1901522	0.0397203	positive regulation of transcription from RNA polymerase II promoter involved in cellular response to chemical stimulus
		GO:0019079	0.0448123	viral genome replication
		GO:1990542	0.0465312	mitochondrial transmembrane transport
		GO:0010823	0.0465533	negative regulation of mitochondrion organization
		GO:0019882	0.0495734	antigen processing and presentation
	salmon	GO:0010569	0.00265736	regulation of double-strand break repair via homologous recombination
		GO:0006281	0.00314987	DNA repair
		GO:0006910	0.0041881	phagocytosis
		GO:0051054	0.00636863	positive regulation of DNA metabolic process
		GO:0002675	0.0159159	positive regulation of acute inflammatory response
		GO:0046486	0.0283281	glycerolipid metabolic process
		GO:1903557	0.0285132	positive regulation of tumor necrosis factor superfamily cytokine production
		GO:0001845	0.0314304	phagolysosome assembly
		GO:0051092	0.0327617	positive regulation of NF-kappaB transcription factor activity
		GO:0000187	0.0356925	activation of MAPK activity
		GO:0071277	0.0369047	cellular response to calcium ion
		GO:0070102	0.0377019	interleukin-6-mediated signaling pathway
		GO:0009263	0.0444047	deoxyribonucleotide biosynthetic process
		GO:0045745	0.0444047	positive regulation of G-protein coupled receptor protein signaling pathway
		GO:0050832	0.0444047	defense response to fungus
	tan	GO:0090002	0.00325876	establishment of protein localization to plasma membrane
		GO:0060306	0.00528462	regulation of membrane repolarization
		GO:0007040	0.0134639	lysosome organization
		GO:0043627	0.0137536	response to estrogen
		GO:0070085	0.0152712	glycosylation
		GO:0032781	0.0207802	positive regulation of ATPase activity
		GO:0042503	0.0284327	tyrosine phosphorylation of Stat3 protein
		GO:0042304	0.031128	regulation of fatty acid biosynthetic process
		GO:0032367	0.0312511	intracellular cholesterol transport
		GO:2000482	0.0312511	regulation of interleukin-8 secretion
		GO:0045623	0.037489	negative regulation of T-helper cell differentiation
		GO:0042632	0.038468	cholesterol homeostasis
		GO:0001932	0.0390387	regulation of protein phosphorylation
		GO:0044257	0.0393811	cellular protein catabolic process
		GO:0032757	0.0442724	positive regulation of interleukin-8 production
		GO:0001666	0.0467805	response to hypoxia
		GO:0042060	0.0498275	wound healing
	turquoise	GO:0051607	1.91222e-15	defense response to virus
		GO:0035458	3.23103e-15	cellular response to interferon-beta
		GO:0045087	1.84281e-10	innate immune response
		GO:0071346	2.33565e-10	cellular response to interferon-gamma
		GO:0045071	1.29858e-09	negative regulation of viral genome replication
		GO:0042832	4.57284e-08	defense response to protozoan
		GO:0034341	7.38339e-08	response to interferon-gamma
		GO:0042742	3.38953e-07	defense response to bacterium
		GO:0002474	1.21592e-06	antigen processing and presentation of peptide antigen via MHC class I
		GO:0032760	3.04029e-06	positive regulation of tumor necrosis factor production
		GO:0070374	1.11428e-05	positive regulation of ERK1 and ERK2 cascade
		GO:0070098	1.62514e-05	chemokine-mediated signaling pathway
		GO:0006955	2.3937e-05	immune response
		GO:0032755	2.41701e-05	positive regulation of interleukin-6 production
		GO:0050830	2.54762e-05	defense response to Gram-positive bacterium
		GO:0032735	2.90692e-05	positive regulation of interleukin-12 production
		GO:0002475	3.0191e-05	antigen processing and presentation via MHC class Ib
		GO:0032693	3.0191e-05	negative regulation of interleukin-10 production
		GO:0001916	3.25662e-05	positive regulation of T cell mediated cytotoxicity
		GO:0032496	3.42924e-05	response to lipopolysaccharide
		GO:0034134	4.05312e-05	toll-like receptor 2 signaling pathway
		GO:0050729	6.0623e-05	positive regulation of inflammatory response
		GO:0045824	6.85443e-05	negative regulation of innate immune response
		GO:0071222	0.000114291	cellular response to lipopolysaccharide
		GO:0016045	0.000124535	detection of bacterium
		GO:0032722	0.000163705	positive regulation of chemokine production
		GO:0019884	0.000204959	antigen processing and presentation of exogenous antigen
		GO:0035456	0.000213885	response to interferon-beta
		GO:0019221	0.000215796	cytokine-mediated signaling pathway
		GO:0032103	0.000219042	positive regulation of response to external stimulus
		GO:0035455	0.000235991	response to interferon-alpha
		GO:0032469	0.000256386	endoplasmic reticulum calcium ion homeostasis
		GO:0033081	0.000256386	regulation of T cell differentiation in thymus
		GO:0006954	0.000276208	inflammatory response
		GO:0051603	0.000300366	proteolysis involved in cellular protein catabolic process
		GO:0051092	0.000302631	positive regulation of NF-kappaB transcription factor activity
		GO:0006953	0.000307643	acute-phase response
		GO:0046638	0.000310296	positive regulation of alpha-beta T cell differentiation
		GO:0002478	0.000311668	antigen processing and presentation of exogenous peptide antigen
		GO:0019885	0.000313222	antigen processing and presentation of endogenous peptide antigen via MHC class I
		GO:0071356	0.000333891	cellular response to tumor necrosis factor
		GO:0050728	0.000334313	negative regulation of inflammatory response
		GO:0042510	0.000498872	regulation of tyrosine phosphorylation of Stat1 protein
		GO:0051023	0.000498872	regulation of immunoglobulin secretion
		GO:0060333	0.000498872	interferon-gamma-mediated signaling pathway
		GO:0070269	0.000498872	pyroptosis
		GO:0032729	0.000672667	positive regulation of interferon-gamma production
		GO:0043248	0.000683101	proteasome assembly
		GO:0050766	0.000688941	positive regulation of phagocytosis
		GO:0032088	0.000757906	negative regulation of NF-kappaB transcription factor activity
		GO:0006925	0.000769511	inflammatory cell apoptotic process
		GO:0002675	0.000783054	positive regulation of acute inflammatory response
		GO:0002920	0.000783054	regulation of humoral immune response
		GO:0002833	0.00080893	positive regulation of response to biotic stimulus
		GO:0045429	0.00080893	positive regulation of nitric oxide biosynthetic process
		GO:0002250	0.000854879	adaptive immune response
		GO:0045088	0.000965734	regulation of innate immune response
		GO:0007186	0.000992865	G-protein coupled receptor signaling pathway
		GO:0060337	0.00104931	type I interferon signaling pathway
		GO:1903076	0.00105787	regulation of protein localization to plasma membrane
		GO:0002429	0.00111693	immune response-activating cell surface receptor signaling pathway
		GO:0042346	0.00133766	positive regulation of NF-kappaB import into nucleus
		GO:0051770	0.00133766	positive regulation of nitric-oxide synthase biosynthetic process
		GO:0034138	0.00136972	toll-like receptor 3 signaling pathway
		GO:0042108	0.0018198	positive regulation of cytokine biosynthetic process
		GO:0042088	0.00189391	T-helper 1 type immune response
		GO:0050852	0.00196017	T cell receptor signaling pathway
		GO:0030433	0.00204943	ER-associated ubiquitin-dependent protein catabolic process
		GO:0002720	0.0020919	positive regulation of cytokine production involved in immune response
		GO:0032388	0.00226693	positive regulation of intracellular transport
		GO:0044406	0.002331	adhesion of symbiont to host
		GO:2000107	0.00237925	negative regulation of leukocyte apoptotic process
		GO:0032660	0.00240687	regulation of interleukin-17 production
		GO:0050718	0.00240687	positive regulation of interleukin-1 beta secretion
		GO:0043123	0.00244764	positive regulation of I-kappaB kinase/NF-kappaB signaling
		GO:0031663	0.00274356	lipopolysaccharide-mediated signaling pathway
		GO:0071347	0.00308053	cellular response to interleukin-1
		GO:2001238	0.00314852	positive regulation of extrinsic apoptotic signaling pathway
		GO:0050710	0.00382684	negative regulation of cytokine secretion
		GO:0002455	0.00404187	humoral immune response mediated by circulating immunoglobulin
		GO:0002755	0.00404422	MyD88-dependent toll-like receptor signaling pathway
		GO:0034123	0.00404422	positive regulation of toll-like receptor signaling pathway
		GO:0002363	0.00407146	alpha-beta T cell lineage commitment
		GO:0014048	0.00407146	regulation of glutamate secretion
		GO:0043369	0.00407146	CD4-positive or CD8-positive
		GO:0045078	0.00407146	positive regulation of interferon-gamma biosynthetic process
		GO:0051132	0.00407146	NK T cell activation
		GO:1903672	0.00407146	positive regulation of sprouting angiogenesis
		GO:0008630	0.004178	intrinsic apoptotic signaling pathway in response to DNA damage
		GO:0002579	0.00425355	positive regulation of antigen processing and presentation
		GO:0002827	0.00425355	positive regulation of T-helper 1 type immune response
		GO:0034143	0.00425355	regulation of toll-like receptor 4 signaling pathway
		GO:0045589	0.00425355	regulation of regulatory T cell differentiation
		GO:1901623	0.00425355	regulation of lymphocyte chemotaxis
		GO:2001241	0.00425355	positive regulation of extrinsic apoptotic signaling pathway in absence of ligand
		GO:0007159	0.00438031	leukocyte cell-cell adhesion
		GO:0072678	0.00479893	T cell migration
		GO:0007169	0.00488313	transmembrane receptor protein tyrosine kinase signaling pathway
		GO:0046330	0.00548771	positive regulation of JNK cascade
		GO:0070059	0.00557705	intrinsic apoptotic signaling pathway in response to endoplasmic reticulum stress
		GO:0043547	0.00574473	positive regulation of GTPase activity
		GO:0051865	0.00608771	protein autoubiquitination
		GO:0002718	0.00612038	regulation of cytokine production involved in immune response
		GO:0019730	0.00618237	antimicrobial humoral response
		GO:0006839	0.00630081	mitochondrial transport
		GO:0042104	0.00642156	positive regulation of activated T cell proliferation
		GO:0043011	0.00642156	myeloid dendritic cell differentiation
		GO:0071219	0.00679395	cellular response to molecule of bacterial origin
		GO:0006915	0.00696638	apoptotic process
		GO:0032727	0.00716944	positive regulation of interferon-alpha production
		GO:0060338	0.00716944	regulation of type I interferon-mediated signaling pathway
		GO:0050707	0.00732288	regulation of cytokine secretion
		GO:0045089	0.00748893	positive regulation of innate immune response
		GO:0045625	0.00757246	regulation of T-helper 1 cell differentiation
		GO:0045953	0.00757246	negative regulation of natural killer cell mediated cytotoxicity
		GO:0032757	0.00779149	positive regulation of interleukin-8 production
		GO:0042102	0.00873356	positive regulation of T cell proliferation
		GO:0043330	0.00963219	response to exogenous dsRNA
		GO:0051384	0.00965869	response to glucocorticoid
		GO:0032897	0.00972222	negative regulation of viral transcription
		GO:0045954	0.00972222	positive regulation of natural killer cell mediated cytotoxicity
		GO:0033209	0.0112993	tumor necrosis factor-mediated signaling pathway
		GO:0033033	0.0113367	negative regulation of myeloid cell apoptotic process
		GO:0045579	0.0113367	positive regulation of B cell differentiation
		GO:0032733	0.0116414	positive regulation of interleukin-10 production
		GO:0034340	0.0122318	response to type I interferon
		GO:0043921	0.0124133	modulation by host of viral transcription
		GO:0097194	0.012799	execution phase of apoptosis
		GO:0007035	0.0128139	vacuolar acidification
		GO:0090026	0.0128139	positive regulation of monocyte chemotaxis
		GO:0090314	0.0128139	positive regulation of protein targeting to membrane
		GO:0042127	0.0129462	regulation of cell proliferation
		GO:0046006	0.0134769	regulation of activated T cell proliferation
		GO:0015844	0.0135178	monoamine transport
		GO:0006896	0.0136575	Golgi to vacuole transport
		GO:0048535	0.0141332	lymph node development
		GO:0043161	0.0143032	proteasome-mediated ubiquitin-dependent protein catabolic process
		GO:0045582	0.0168456	positive regulation of T cell differentiation
		GO:0032695	0.0170086	negative regulation of interleukin-12 production
		GO:0046641	0.0170086	positive regulation of alpha-beta T cell proliferation
		GO:0009755	0.0170648	hormone-mediated signaling pathway
		GO:0032728	0.0173176	positive regulation of interferon-beta production
		GO:0006511	0.0181673	ubiquitin-dependent protein catabolic process
		GO:0002275	0.0196212	myeloid cell activation involved in immune response
		GO:0039702	0.0201514	viral budding via host ESCRT complex
		GO:0045580	0.0207427	regulation of T cell differentiation
		GO:0032649	0.0209367	regulation of interferon-gamma production
		GO:0010952	0.0210453	positive regulation of peptidase activity
		GO:0045058	0.0211121	T cell selection
		GO:0002292	0.0211309	T cell differentiation involved in immune response
		GO:0045351	0.0212777	type I interferon biosynthetic process
		GO:0008625	0.0215459	extrinsic apoptotic signaling pathway via death domain receptors
		GO:0071345	0.0224949	cellular response to cytokine stimulus
		GO:0030593	0.0227216	neutrophil chemotaxis
		GO:0002891	0.0230898	positive regulation of immunoglobulin mediated immune response
		GO:1903307	0.023144	positive regulation of regulated secretory pathway
		GO:0002323	0.0231553	natural killer cell activation involved in immune response
		GO:0002374	0.0231553	cytokine secretion involved in immune response
		GO:0002830	0.0231553	positive regulation of type 2 immune response
		GO:0032494	0.0231553	response to peptidoglycan
		GO:0035872	0.0231553	nucleotide-binding domain
		GO:0044546	0.0231553	NLRP3 inflammasome complex assembly
		GO:0045357	0.0231553	regulation of interferon-beta biosynthetic process
		GO:0045408	0.0231553	regulation of interleukin-6 biosynthetic process
		GO:0071360	0.0231553	cellular response to exogenous dsRNA
		GO:1902307	0.0231553	positive regulation of sodium ion transmembrane transport
		GO:2000341	0.0231553	regulation of chemokine (C-X-C motif) ligand 2 production
		GO:0030216	0.0231936	keratinocyte differentiation
		GO:0042981	0.0234083	regulation of apoptotic process
		GO:0002218	0.0239838	activation of innate immune response
		GO:0002768	0.0241556	immune response-regulating cell surface receptor signaling pathway
		GO:0042517	0.0244195	positive regulation of tyrosine phosphorylation of Stat3 protein
		GO:0045104	0.0244195	intermediate filament cytoskeleton organization
		GO:0070498	0.0244195	interleukin-1-mediated signaling pathway
		GO:0090023	0.0244195	positive regulation of neutrophil chemotaxis
		GO:2000406	0.0244195	positive regulation of T cell migration
		GO:0072655	0.0245141	establishment of protein localization to mitochondrion
		GO:0043299	0.0246236	leukocyte degranulation
		GO:0046640	0.0246409	regulation of alpha-beta T cell proliferation
		GO:0042775	0.0248684	mitochondrial ATP synthesis coupled electron transport
		GO:0031667	0.0250062	response to nutrient levels
		GO:0009611	0.0261251	response to wounding
		GO:0008283	0.0266048	cell proliferation
		GO:0002532	0.0267231	production of molecular mediator involved in inflammatory response
		GO:0001961	0.0284022	positive regulation of cytokine-mediated signaling pathway
		GO:0001782	0.028986	B cell homeostasis
		GO:0042176	0.0291514	regulation of protein catabolic process
		GO:0002313	0.0298879	mature B cell differentiation involved in immune response
		GO:0002724	0.0298879	regulation of T cell cytokine production
		GO:0007252	0.0298879	I-kappaB phosphorylation
		GO:0042119	0.0298879	neutrophil activation
		GO:0070233	0.0298879	negative regulation of T cell apoptotic process
		GO:0043408	0.0312014	regulation of MAPK cascade
		GO:0070936	0.0325695	protein K48-linked ubiquitination
		GO:0050792	0.0326565	regulation of viral process
		GO:0048525	0.0330593	negative regulation of viral process
		GO:0002819	0.0331299	regulation of adaptive immune response
		GO:0018212	0.0331453	peptidyl-tyrosine modification
		GO:0050671	0.033274	positive regulation of lymphocyte proliferation
		GO:0090174	0.0333629	organelle membrane fusion
		GO:0019724	0.0334122	B cell mediated immunity
		GO:0002548	0.0334153	monocyte chemotaxis
		GO:0019883	0.0335042	antigen processing and presentation of endogenous antigen
		GO:0002483	0.033557	antigen processing and presentation of endogenous peptide antigen
		GO:0002444	0.0336033	myeloid leukocyte mediated immunity
		GO:0033028	0.0336281	myeloid cell apoptotic process
		GO:0045064	0.0336804	T-helper 2 cell differentiation
		GO:0044068	0.0337187	modulation by symbiont of host cellular process
		GO:2000181	0.0337326	negative regulation of blood vessel morphogenesis
		GO:0043242	0.0337532	negative regulation of protein complex disassembly
		GO:0010575	0.0337724	positive regulation of vascular endothelial growth factor production
		GO:0043552	0.0337724	positive regulation of phosphatidylinositol 3-kinase activity
		GO:1900101	0.0337724	regulation of endoplasmic reticulum unfolded protein response
		GO:0006688	0.0337776	glycosphingolipid biosynthetic process
		GO:0051252	0.0339256	regulation of RNA metabolic process
		GO:0034440	0.0339357	lipid oxidation
		GO:0007204	0.0341377	positive regulation of cytosolic calcium ion concentration
		GO:0009636	0.0348132	response to toxic substance
		GO:0043407	0.0349496	negative regulation of MAP kinase activity
		GO:0042531	0.0358754	positive regulation of tyrosine phosphorylation of STAT protein
		GO:0051651	0.0360298	maintenance of location in cell
		GO:0001780	0.036141	neutrophil homeostasis
		GO:0002863	0.036141	positive regulation of inflammatory response to antigenic stimulus
		GO:0006465	0.036141	signal peptide processing
		GO:0010818	0.036141	T cell chemotaxis
		GO:0010888	0.036141	negative regulation of lipid storage
		GO:0072538	0.036141	T-helper 17 type immune response
		GO:0071407	0.0363269	cellular response to organic cyclic compound
		GO:0032715	0.036522	negative regulation of interleukin-6 production
		GO:0000209	0.0388085	protein polyubiquitination
		GO:0051223	0.0402447	regulation of protein transport
		GO:0019941	0.0404496	modification-dependent protein catabolic process
		GO:0002286	0.0412547	T cell activation involved in immune response
		GO:0048247	0.0418056	lymphocyte chemotaxis
		GO:0002040	0.0418394	sprouting angiogenesis
		GO:0001836	0.0421477	release of cytochrome c from mitochondria
		GO:0097028	0.042167	dendritic cell differentiation
		GO:0032481	0.0421805	positive regulation of type I interferon production
		GO:0090049	0.0422553	regulation of cell migration involved in sprouting angiogenesis
		GO:1900015	0.0422553	regulation of cytokine production involved in inflammatory response
		GO:2000352	0.0422553	negative regulation of endothelial cell apoptotic process
		GO:0006919	0.0433759	activation of cysteine-type endopeptidase activity involved in apoptotic process
		GO:0002237	0.0437707	response to molecule of bacterial origin
		GO:0046942	0.0444384	carboxylic acid transport
		GO:0006909	0.0449309	phagocytosis
		GO:0046579	0.045107	positive regulation of Ras protein signal transduction
		GO:0045638	0.0452262	negative regulation of myeloid cell differentiation
		GO:0034122	0.0452285	negative regulation of toll-like receptor signaling pathway
		GO:0070584	0.0452285	mitochondrion morphogenesis
		GO:0070585	0.0455638	protein localization to mitochondrion
		GO:0033135	0.0458856	regulation of peptidyl-serine phosphorylation
		GO:0032480	0.0462097	negative regulation of type I interferon production
		GO:0042542	0.0465296	response to hydrogen peroxide
		GO:0042110	0.0480995	T cell activation
		GO:0006914	0.0491797	autophagy
	yellow	GO:0032869	0.000902688	cellular response to insulin stimulus
		GO:0045940	0.00283598	positive regulation of steroid metabolic process
		GO:0071470	0.00388636	cellular response to osmotic stress
		GO:0070328	0.0068144	triglyceride homeostasis
		GO:1904666	0.0136528	regulation of ubiquitin protein ligase activity
		GO:2001237	0.0149255	negative regulation of extrinsic apoptotic signaling pathway
		GO:0019432	0.015784	triglyceride biosynthetic process
		GO:1901070	0.01804	guanosine-containing compound biosynthetic process
		GO:0071385	0.0229856	cellular response to glucocorticoid stimulus
		GO:0032733	0.0271903	positive regulation of interleukin-10 production
		GO:0008152	0.0275454	metabolic process
		GO:0045076	0.0288867	regulation of interleukin-2 biosynthetic process
		GO:0007173	0.0317035	epidermal growth factor receptor signaling pathway
		GO:0055114	0.0321819	oxidation-reduction process
		GO:0043065	0.0324999	positive regulation of apoptotic process
		GO:0045830	0.0353429	positive regulation of isotype switching
		GO:0033554	0.0353561	cellular response to stress
		GO:0071322	0.0367878	cellular response to carbohydrate stimulus
		GO:0042446	0.049797	hormone biosynthetic process

## Sheet: Supplementary Table 4
Supplementary Table 4. GO terms of modules at 8 hours p.i. (female BMDMs)
Timepoint	Module name	GO.ID	p-value	Term (Biological Process)
8h	bisque4	GO:2000479	0.00290369	regulation of cAMP-dependent protein kinase activity
		GO:0015031	0.0158934	protein transport
		GO:0097028	0.0171523	dendritic cell differentiation
		GO:0019730	0.0220118	antimicrobial humoral response
		GO:1902106	0.0246233	negative regulation of leukocyte differentiation
		GO:0048260	0.0250691	positive regulation of receptor-mediated endocytosis
		GO:0001782	0.0265086	B cell homeostasis
	black	GO:0006487	0.000164496	protein N-linked glycosylation
		GO:0046040	0.000783673	IMP metabolic process
		GO:0032042	0.00147333	mitochondrial DNA metabolic process
		GO:0032467	0.00219159	positive regulation of cytokinesis
		GO:0006264	0.0035629	mitochondrial DNA replication
		GO:0000077	0.00385032	DNA damage checkpoint
		GO:0071364	0.00598695	cellular response to epidermal growth factor stimulus
		GO:0016310	0.00631344	phosphorylation
		GO:0000959	0.00633732	mitochondrial RNA metabolic process
		GO:0033013	0.00638878	tetrapyrrole metabolic process
		GO:0015849	0.00642142	organic acid transport
		GO:0042594	0.00645359	response to starvation
		GO:2001020	0.00646104	regulation of response to DNA damage stimulus
		GO:0006664	0.00760776	glycolipid metabolic process
		GO:0050994	0.00765817	regulation of lipid catabolic process
		GO:0006695	0.00894137	cholesterol biosynthetic process
		GO:0010922	0.00973073	positive regulation of phosphatase activity
		GO:0001522	0.00995643	pseudouridine synthesis
		GO:0007140	0.0106939	male meiosis
		GO:0070129	0.0108069	regulation of mitochondrial translation
		GO:0000038	0.0130505	very long-chain fatty acid metabolic process
		GO:0006767	0.0130505	water-soluble vitamin metabolic process
		GO:0043065	0.0132828	positive regulation of apoptotic process
		GO:0015718	0.0147809	monocarboxylic acid transport
		GO:0006298	0.0148732	mismatch repair
		GO:0033539	0.0148732	fatty acid beta-oxidation using acyl-CoA dehydrogenase
		GO:0034405	0.0160369	response to fluid shear stress
		GO:0050900	0.0163418	leukocyte migration
		GO:0046112	0.0180509	nucleobase biosynthetic process
		GO:0050927	0.0180509	positive regulation of positive chemotaxis
		GO:0034250	0.0185486	positive regulation of cellular amide metabolic process
		GO:0015931	0.0185589	nucleobase-containing compound transport
		GO:0006493	0.0209753	protein O-linked glycosylation
		GO:0009168	0.0214955	purine ribonucleoside monophosphate biosynthetic process
		GO:0098659	0.0246518	inorganic cation import into cell
		GO:0002029	0.0259907	desensitization of G-protein coupled receptor protein signaling pathway
		GO:0051445	0.0260096	regulation of meiotic cell cycle
		GO:0070200	0.0261223	establishment of protein localization to telomere
		GO:0071466	0.0261279	cellular response to xenobiotic stimulus
		GO:0090630	0.0268348	activation of GTPase activity
		GO:0006739	0.0281156	NADP metabolic process
		GO:0035556	0.029191	intracellular signal transduction
		GO:0090305	0.0295264	nucleic acid phosphodiester bond hydrolysis
		GO:0007143	0.0295553	female meiotic division
		GO:0045736	0.0295553	negative regulation of cyclin-dependent protein serine/threonine kinase activity
		GO:0045910	0.0295553	negative regulation of DNA recombination
		GO:0019752	0.0300136	carboxylic acid metabolic process
		GO:1900744	0.0308513	regulation of p38MAPK cascade
		GO:0002031	0.0308757	G-protein coupled receptor internalization
		GO:0009070	0.0308757	serine family amino acid biosynthetic process
		GO:0016446	0.0308757	somatic hypermutation of immunoglobulin genes
		GO:0030002	0.0308757	cellular anion homeostasis
		GO:0045945	0.0308757	positive regulation of transcription from RNA polymerase III promoter
		GO:1900120	0.0308757	regulation of receptor binding
		GO:1904262	0.0308757	negative regulation of TORC1 signaling
		GO:0030225	0.0309291	macrophage differentiation
		GO:0019933	0.0309629	cAMP-mediated signaling
		GO:0006312	0.0316033	mitotic recombination
		GO:0009749	0.0332913	response to glucose
		GO:0031325	0.0350311	positive regulation of cellular metabolic process
		GO:0031668	0.0351828	cellular response to extracellular stimulus
		GO:0044839	0.0388132	cell cycle G2/M phase transition
		GO:1900153	0.0388887	positive regulation of nuclear-transcribed mRNA catabolic process
		GO:0072350	0.0410428	tricarboxylic acid metabolic process
		GO:0007565	0.0410802	female pregnancy
		GO:0042307	0.0434881	positive regulation of protein import into nucleus
		GO:0018105	0.0438511	peptidyl-serine phosphorylation
		GO:0000083	0.0475998	regulation of transcription involved in G1/S transition of mitotic cell cycle
		GO:0000096	0.0475998	sulfur amino acid metabolic process
		GO:0019318	0.0477708	hexose metabolic process
		GO:0034614	0.0478909	cellular response to reactive oxygen species
		GO:0072332	0.048086	intrinsic apoptotic signaling pathway by p53 class mediator
	brown4	GO:0009066	0.000590277	aspartate family amino acid metabolic process
		GO:0090201	0.00145959	negative regulation of release of cytochrome c from mitochondria
		GO:1902041	0.00199415	regulation of extrinsic apoptotic signaling pathway via death domain receptors
		GO:0006541	0.00284756	glutamine metabolic process
		GO:0015991	0.00328707	ATP hydrolysis coupled proton transport
		GO:0045651	0.00871432	positive regulation of macrophage differentiation
		GO:0043161	0.0108819	proteasome-mediated ubiquitin-dependent protein catabolic process
		GO:0051603	0.0119557	proteolysis involved in cellular protein catabolic process
		GO:0060338	0.0169657	regulation of type I interferon-mediated signaling pathway
		GO:1902043	0.0169657	positive regulation of extrinsic apoptotic signaling pathway via death domain receptors
		GO:0042129	0.0171658	regulation of T cell proliferation
		GO:1903532	0.0191591	positive regulation of secretion by cell
		GO:0002092	0.0219531	positive regulation of receptor internalization
		GO:0001916	0.0246464	positive regulation of T cell mediated cytotoxicity
		GO:0031664	0.0246464	regulation of lipopolysaccharide-mediated signaling pathway
		GO:0061136	0.0272861	regulation of proteasomal protein catabolic process
		GO:0001516	0.0274669	prostaglandin biosynthetic process
		GO:0002764	0.0283988	immune response-regulating signaling pathway
		GO:0010939	0.0286586	regulation of necrotic cell death
		GO:1902253	0.0286586	regulation of intrinsic apoptotic signaling pathway by p53 class mediator
		GO:0002286	0.0302768	T cell activation involved in immune response
		GO:0044275	0.0304105	cellular carbohydrate catabolic process
		GO:1903506	0.0304165	regulation of nucleic acid-templated transcription
		GO:0002275	0.036028	myeloid cell activation involved in immune response
		GO:0002682	0.0406264	regulation of immune system process
		GO:0051881	0.041386	regulation of mitochondrial membrane potential
		GO:0000422	0.0423528	mitophagy
		GO:0070232	0.0424606	regulation of T cell apoptotic process
		GO:0019222	0.04252	regulation of metabolic process
		GO:0046326	0.0468336	positive regulation of glucose import
	cyan	GO:0046474	0.00234893	glycerophospholipid biosynthetic process
		GO:0051092	0.0031503	positive regulation of NF-kappaB transcription factor activity
		GO:2000378	0.0056305	negative regulation of reactive oxygen species metabolic process
		GO:0006221	0.00964087	pyrimidine nucleotide biosynthetic process
		GO:0006984	0.00964179	ER-nucleus signaling pathway
		GO:0009394	0.00964413	2'-deoxyribonucleotide metabolic process
		GO:0042398	0.0118488	cellular modified amino acid biosynthetic process
		GO:0002374	0.0120123	cytokine secretion involved in immune response
		GO:0009148	0.0120123	pyrimidine nucleoside triphosphate biosynthetic process
		GO:0034204	0.0120123	lipid translocation
		GO:0051883	0.0120123	killing of cells in other organism involved in symbiotic interaction
		GO:0006691	0.0145175	leukotriene metabolic process
		GO:1990440	0.0145175	positive regulation of transcription from RNA polymerase II promoter in response to endoplasmic reticulum stress
		GO:0009145	0.0171121	purine nucleoside triphosphate biosynthetic process
		GO:0009263	0.0172264	deoxyribonucleotide biosynthetic process
		GO:0042743	0.0199772	hydrogen peroxide metabolic process
		GO:0007183	0.0201313	SMAD protein complex assembly
		GO:0050765	0.0201313	negative regulation of phagocytosis
		GO:0050832	0.0201313	defense response to fungus
		GO:0001836	0.0264071	release of cytochrome c from mitochondria
		GO:0032515	0.0265	negative regulation of phosphoprotein phosphatase activity
		GO:1902895	0.0265	positive regulation of pri-miRNA transcription from RNA polymerase II promoter
		GO:0016310	0.0310788	phosphorylation
		GO:0071216	0.0332697	cellular response to biotic stimulus
		GO:0072528	0.0333572	pyrimidine-containing compound biosynthetic process
		GO:0031664	0.0335661	regulation of lipopolysaccharide-mediated signaling pathway
		GO:0043153	0.0335661	entrainment of circadian clock by photoperiod
		GO:2000181	0.0337683	negative regulation of blood vessel morphogenesis
		GO:0042592	0.0337858	homeostatic process
		GO:0046134	0.0338441	pyrimidine nucleoside biosynthetic process
		GO:0035794	0.0338736	positive regulation of mitochondrial membrane permeability
		GO:0002931	0.0373437	response to ischemia
		GO:0043984	0.0373437	histone H4-K16 acetylation
		GO:0009268	0.0412755	response to pH
		GO:0043094	0.0412755	cellular metabolic compound salvage
		GO:0046677	0.0412755	response to antibiotic
		GO:0002446	0.0453553	neutrophil mediated immunity
		GO:1901522	0.0495768	positive regulation of transcription from RNA polymerase II promoter involved in cellular response to chemical stimulus
	darkolivegreen	GO:0051205	0.000728033	protein insertion into membrane
		GO:0009060	0.00120374	aerobic respiration
		GO:0045739	0.0020277	positive regulation of DNA repair
		GO:0070584	0.00386691	mitochondrion morphogenesis
		GO:0061077	0.00463564	chaperone-mediated protein folding
		GO:0042775	0.00553518	mitochondrial ATP synthesis coupled electron transport
		GO:0006122	0.0118947	mitochondrial electron transport
		GO:0033617	0.0143761	mitochondrial respiratory chain complex IV assembly
		GO:1900119	0.0143761	positive regulation of execution phase of apoptosis
		GO:0030150	0.0199377	protein import into mitochondrial matrix
		GO:0039702	0.0199377	viral budding via host ESCRT complex
		GO:2001241	0.0199377	positive regulation of extrinsic apoptotic signaling pathway in absence of ligand
		GO:0006120	0.0230029	mitochondrial electron transport
		GO:0043162	0.0230029	ubiquitin-dependent protein catabolic process via the multivesicular body sorting pathway
		GO:0032515	0.0262481	negative regulation of phosphoprotein phosphatase activity
		GO:1903900	0.0332958	regulation of viral life cycle
		GO:0032268	0.0343796	regulation of cellular protein metabolic process
		GO:0050848	0.0406725	regulation of calcium-mediated signaling
		GO:0032435	0.0408924	negative regulation of proteasomal ubiquitin-dependent protein catabolic process
		GO:0045454	0.0433774	cell redox homeostasis
		GO:0007007	0.0491221	inner mitochondrial membrane organization
		GO:0071353	0.0491221	cellular response to interleukin-4
	darkorange	GO:0006355	0.0026539	regulation of transcription
		GO:0034067	0.00275963	protein localization to Golgi apparatus
		GO:0032968	0.00657481	positive regulation of transcription elongation from RNA polymerase II promoter
		GO:0007049	0.00677453	cell cycle
		GO:0030521	0.00779316	androgen receptor signaling pathway
		GO:0007032	0.00942746	endosome organization
		GO:0033144	0.0183138	negative regulation of intracellular steroid hormone receptor signaling pathway
		GO:0033146	0.0183138	regulation of intracellular estrogen receptor signaling pathway
		GO:0014048	0.0239948	regulation of glutamate secretion
		GO:0070555	0.0240402	response to interleukin-1
		GO:0044090	0.0288553	positive regulation of vacuole organization
		GO:1901028	0.0340706	regulation of mitochondrial outer membrane permeabilization involved in apoptotic signaling pathway
		GO:1901381	0.0340706	positive regulation of potassium ion transmembrane transport
		GO:0010565	0.0341173	regulation of cellular ketone metabolic process
		GO:0033198	0.0396204	response to ATP
		GO:0046885	0.0396204	regulation of hormone biosynthetic process
		GO:0032268	0.0480818	regulation of cellular protein metabolic process
	darkorange2	GO:1900746	0.00348321	regulation of vascular endothelial growth factor signaling pathway
		GO:0033194	0.00593165	response to hydroperoxide
		GO:0035774	0.00896584	positive regulation of insulin secretion involved in cellular response to glucose stimulus
		GO:0031664	0.0101017	regulation of lipopolysaccharide-mediated signaling pathway
		GO:0097352	0.0138663	autophagosome maturation
		GO:0060986	0.0166621	endocrine hormone secretion
		GO:0090218	0.0178826	positive regulation of lipid kinase activity
		GO:0050920	0.0257858	regulation of chemotaxis
		GO:0071705	0.0306468	nitrogen compound transport
		GO:0006955	0.033486	immune response
		GO:0032496	0.0349789	response to lipopolysaccharide
		GO:0001974	0.0377302	blood vessel remodeling
		GO:0050880	0.0434753	regulation of blood vessel size
		GO:2000191	0.0440916	regulation of fatty acid transport
		GO:0006749	0.0484127	glutathione metabolic process
		GO:0032722	0.0484127	positive regulation of chemokine production
	darkslateblue2	GO:1903035	0.00149974	negative regulation of response to wounding
		GO:0032456	0.00287454	endocytic recycling
		GO:1901699	0.00287902	cellular response to nitrogen compound
		GO:0046488	0.00299956	phosphatidylinositol metabolic process
		GO:0070884	0.00570194	regulation of calcineurin-NFAT signaling cascade
		GO:0016236	0.00727948	macroautophagy
		GO:0010874	0.00858843	regulation of cholesterol efflux
		GO:0051452	0.0145926	intracellular pH reduction
		GO:0090207	0.0146134	regulation of triglyceride metabolic process
		GO:0071333	0.017785	cellular response to glucose stimulus
		GO:0045324	0.0192912	late endosome to vacuole transport
		GO:0071300	0.0212785	cellular response to retinoic acid
		GO:0097352	0.0212785	autophagosome maturation
		GO:0051453	0.0290555	regulation of intracellular pH
		GO:0030514	0.0294811	negative regulation of BMP signaling pathway
		GO:0034260	0.0294811	negative regulation of GTPase activity
		GO:0010738	0.0308283	regulation of protein kinase A signaling
		GO:0042921	0.0308283	glucocorticoid receptor signaling pathway
		GO:0008333	0.0320373	endosome to lysosome transport
		GO:0042516	0.0386388	regulation of tyrosine phosphorylation of Stat3 protein
		GO:0032369	0.0452401	negative regulation of lipid transport
	floralwhite	GO:0043484	0.00199303	regulation of RNA splicing
		GO:0006355	0.00394693	regulation of transcription
		GO:0046033	0.00446046	AMP metabolic process
		GO:0006111	0.00813366	regulation of gluconeogenesis
		GO:0045599	0.00820719	negative regulation of fat cell differentiation
		GO:1901661	0.00983412	quinone metabolic process
		GO:0034622	0.0102058	cellular macromolecular complex assembly
		GO:1903955	0.0130457	positive regulation of protein targeting to mitochondrion
		GO:0048385	0.0192535	regulation of retinoic acid receptor signaling pathway
		GO:0019048	0.0252763	modulation by virus of host morphology or physiology
		GO:2000778	0.0253029	positive regulation of interleukin-6 secretion
		GO:0010998	0.0322503	regulation of translational initiation by eIF2 alpha phosphorylation
		GO:0071470	0.0322503	cellular response to osmotic stress
		GO:0072538	0.0322503	T-helper 17 type immune response
		GO:0043433	0.0332392	negative regulation of sequence-specific DNA binding transcription factor activity
		GO:0008286	0.0416425	insulin receptor signaling pathway
		GO:0010677	0.0470913	negative regulation of cellular carbohydrate metabolic process
	honeydew1	GO:0070373	0.000120813	negative regulation of ERK1 and ERK2 cascade
		GO:0043124	0.00226948	negative regulation of I-kappaB kinase/NF-kappaB signaling
		GO:0007257	0.00752622	activation of JUN kinase activity
		GO:0032757	0.0120353	positive regulation of interleukin-8 production
		GO:0016525	0.0283344	negative regulation of angiogenesis
		GO:0042312	0.0348711	regulation of vasodilation
		GO:0071347	0.0385271	cellular response to interleukin-1
		GO:1901800	0.0407274	positive regulation of proteasomal protein catabolic process
		GO:0005975	0.0434914	carbohydrate metabolic process
		GO:0031330	0.0484131	negative regulation of cellular catabolic process
	ivory	GO:0055098	0.00377854	response to low-density lipoprotein particle
		GO:0051052	0.00632532	regulation of DNA metabolic process
		GO:0006355	0.00708834	regulation of transcription
		GO:0032869	0.00882698	cellular response to insulin stimulus
		GO:0071383	0.0103602	cellular response to steroid hormone stimulus
		GO:0042149	0.0104137	cellular response to glucose starvation
		GO:0000077	0.0121394	DNA damage checkpoint
		GO:0046879	0.0209091	hormone secretion
		GO:0010507	0.0277711	negative regulation of autophagy
		GO:0010923	0.0287102	negative regulation of phosphatase activity
		GO:0010569	0.0318856	regulation of double-strand break repair via homologous recombination
		GO:0043618	0.0334215	regulation of transcription from RNA polymerase II promoter in response to stress
		GO:1903557	0.0334747	positive regulation of tumor necrosis factor superfamily cytokine production
		GO:0007257	0.0360262	activation of JUN kinase activity
		GO:0006284	0.037603	base-excision repair
		GO:0033144	0.0404289	negative regulation of intracellular steroid hormone receptor signaling pathway
		GO:0010935	0.0423292	regulation of macrophage cytokine production
		GO:0019081	0.0423292	viral translation
		GO:0032691	0.0423292	negative regulation of interleukin-1 beta production
		GO:0042953	0.0423292	lipoprotein transport
		GO:1903358	0.0423292	regulation of Golgi organization
	lightcyan	GO:0019886	1.96527e-06	antigen processing and presentation of exogenous peptide antigen via MHC class II
		GO:0051085	4.40517e-05	chaperone mediated protein folding requiring cofactor
		GO:0090151	0.000474001	establishment of protein localization to mitochondrial membrane
		GO:0006958	0.00108954	complement activation
		GO:0015986	0.00292718	ATP synthesis coupled proton transport
		GO:1903076	0.0037267	regulation of protein localization to plasma membrane
		GO:0002821	0.00382086	positive regulation of adaptive immune response
		GO:1990542	0.00591346	mitochondrial transmembrane transport
		GO:0051443	0.00598359	positive regulation of ubiquitin-protein transferase activity
		GO:0006465	0.0132678	signal peptide processing
		GO:0045324	0.0132678	late endosome to vacuole transport
		GO:0006260	0.0160691	DNA replication
		GO:0002579	0.0184176	positive regulation of antigen processing and presentation
		GO:0039702	0.0184176	viral budding via host ESCRT complex
		GO:0043248	0.0184176	proteasome assembly
		GO:0044794	0.0184176	positive regulation by host of viral process
		GO:0016064	0.0203899	immunoglobulin mediated immune response
		GO:0032753	0.0242691	positive regulation of interleukin-4 production
		GO:0032981	0.0274422	mitochondrial respiratory chain complex I assembly
		GO:0045047	0.030772	protein targeting to ER
		GO:0042130	0.0309597	negative regulation of T cell proliferation
		GO:0072657	0.0319823	protein localization to membrane
		GO:0072593	0.04149	reactive oxygen species metabolic process
		GO:0043368	0.0416433	positive T cell selection
		GO:0060326	0.045245	cell chemotaxis
		GO:0015991	0.0455424	ATP hydrolysis coupled proton transport
		GO:0045581	0.0455424	negative regulation of T cell differentiation
		GO:0046755	0.0477922	viral budding
		GO:0022900	0.0479333	electron transport chain
		GO:2001057	0.0482104	reactive nitrogen species metabolic process
		GO:0090200	0.04957	positive regulation of release of cytochrome c from mitochondria
	lightcyan1	GO:0032656	0.00396219	regulation of interleukin-13 production
		GO:0045342	0.00396219	MHC class II biosynthetic process
		GO:0010738	0.00673907	regulation of protein kinase A signaling
		GO:0072661	0.00895832	protein targeting to plasma membrane
		GO:0046325	0.0101739	negative regulation of glucose import
		GO:0002495	0.0142273	antigen processing and presentation of peptide antigen via MHC class II
		GO:0030593	0.0168179	neutrophil chemotaxis
		GO:1900077	0.019114	negative regulation of cellular response to insulin stimulus
		GO:0032728	0.0277786	positive regulation of interferon-beta production
		GO:0010737	0.028241	protein kinase A signaling
		GO:0050829	0.0297296	defense response to Gram-negative bacterium
		GO:0009185	0.0379813	ribonucleoside diphosphate metabolic process
		GO:0030890	0.038052	positive regulation of B cell proliferation
		GO:0032007	0.0402563	negative regulation of TOR signaling
		GO:0042534	0.0470432	regulation of tumor necrosis factor biosynthetic process
		GO:0051092	0.0476865	positive regulation of NF-kappaB transcription factor activity
	lightgreen	GO:0009151	4.01795e-05	purine deoxyribonucleotide metabolic process
		GO:0009264	0.000212582	deoxyribonucleotide catabolic process
		GO:0006465	0.00032535	signal peptide processing
		GO:0009215	0.000475317	purine deoxyribonucleoside triphosphate metabolic process
		GO:0019218	0.00066222	regulation of steroid metabolic process
		GO:0019320	0.00121119	hexose catabolic process
		GO:0006289	0.00212273	nucleotide-excision repair
		GO:0032543	0.00306809	mitochondrial translation
		GO:0006979	0.00557546	response to oxidative stress
		GO:0042278	0.00602121	purine nucleoside metabolic process
		GO:0051881	0.00784619	regulation of mitochondrial membrane potential
		GO:0045540	0.00805783	regulation of cholesterol biosynthetic process
		GO:0055114	0.010183	oxidation-reduction process
		GO:0009067	0.0146593	aspartate family amino acid biosynthetic process
		GO:0019430	0.0146593	removal of superoxide radicals
		GO:0032981	0.0146593	mitochondrial respiratory chain complex I assembly
		GO:0043094	0.0235772	cellular metabolic compound salvage
		GO:0044267	0.0309092	cellular protein metabolic process
		GO:0044249	0.032592	cellular biosynthetic process
		GO:0019377	0.0330753	glycolipid catabolic process
		GO:0010876	0.0331576	lipid localization
		GO:1900373	0.033775	positive regulation of purine nucleotide biosynthetic process
		GO:0030823	0.0413238	regulation of cGMP metabolic process
		GO:0032799	0.0413238	low-density lipoprotein receptor particle metabolic process
		GO:0051883	0.0413238	killing of cells in other organism involved in symbiotic interaction
		GO:0061615	0.0413238	glycolytic process through fructose-6-phosphate
		GO:0045838	0.0494217	positive regulation of membrane potential
		GO:2001267	0.0494217	regulation of cysteine-type endopeptidase activity involved in apoptotic signaling pathway
	lightsteelblue1	GO:0051607	2.21268e-13	defense response to virus
		GO:0035458	3.74315e-10	cellular response to interferon-beta
		GO:0045087	6.27471e-10	innate immune response
		GO:0045071	1.0907e-08	negative regulation of viral genome replication
		GO:0071346	1.39762e-08	cellular response to interferon-gamma
		GO:0071222	1.20057e-07	cellular response to lipopolysaccharide
		GO:0032735	1.28591e-07	positive regulation of interleukin-12 production
		GO:0042832	1.28591e-07	defense response to protozoan
		GO:0032755	1.99229e-07	positive regulation of interleukin-6 production
		GO:0050729	4.84843e-07	positive regulation of inflammatory response
		GO:0042108	8.72494e-07	positive regulation of cytokine biosynthetic process
		GO:0043123	1.23717e-06	positive regulation of I-kappaB kinase/NF-kappaB signaling
		GO:0002720	2.1325e-06	positive regulation of cytokine production involved in immune response
		GO:0034341	3.03125e-06	response to interferon-gamma
		GO:0070374	3.38283e-06	positive regulation of ERK1 and ERK2 cascade
		GO:0050727	4.99628e-06	regulation of inflammatory response
		GO:0002833	6.23581e-06	positive regulation of response to biotic stimulus
		GO:0002474	1.03525e-05	antigen processing and presentation of peptide antigen via MHC class I
		GO:0050830	1.48506e-05	defense response to Gram-positive bacterium
		GO:0007186	1.64305e-05	G-protein coupled receptor signaling pathway
		GO:0032722	1.66527e-05	positive regulation of chemokine production
		GO:0042742	1.97476e-05	defense response to bacterium
		GO:0006954	2.18864e-05	inflammatory response
		GO:0001916	2.8694e-05	positive regulation of T cell mediated cytotoxicity
		GO:0032496	3.09013e-05	response to lipopolysaccharide
		GO:0006925	3.60757e-05	inflammatory cell apoptotic process
		GO:0002830	4.68097e-05	positive regulation of type 2 immune response
		GO:0051023	4.68097e-05	regulation of immunoglobulin secretion
		GO:0051092	5.08076e-05	positive regulation of NF-kappaB transcription factor activity
		GO:0045824	6.78713e-05	negative regulation of innate immune response
		GO:0032760	7.27506e-05	positive regulation of tumor necrosis factor production
		GO:0032103	8.30631e-05	positive regulation of response to external stimulus
		GO:0032660	9.2132e-05	regulation of interleukin-17 production
		GO:0034121	0.00011889	regulation of toll-like receptor signaling pathway
		GO:0002724	0.000120231	regulation of T cell cytokine production
		GO:0033033	0.000120231	negative regulation of myeloid cell apoptotic process
		GO:0032388	0.000140607	positive regulation of intracellular transport
		GO:0007250	0.000150014	activation of NF-kappaB-inducing kinase activity
		GO:0002478	0.000150069	antigen processing and presentation of exogenous peptide antigen
		GO:0019221	0.00016655	cytokine-mediated signaling pathway
		GO:0007200	0.000197602	phospholipase C-activating G-protein coupled receptor signaling pathway
		GO:0032729	0.000243148	positive regulation of interferon-gamma production
		GO:0042347	0.00028854	negative regulation of NF-kappaB import into nucleus
		GO:0050852	0.000315036	T cell receptor signaling pathway
		GO:0002544	0.000511412	chronic inflammatory response
		GO:0042510	0.000511412	regulation of tyrosine phosphorylation of Stat1 protein
		GO:0045628	0.000511412	regulation of T-helper 2 cell differentiation
		GO:0042102	0.000519207	positive regulation of T cell proliferation
		GO:0043066	0.00056576	negative regulation of apoptotic process
		GO:0042088	0.00061896	T-helper 1 type immune response
		GO:0002891	0.000628276	positive regulation of immunoglobulin mediated immune response
		GO:0050715	0.000707171	positive regulation of cytokine secretion
		GO:0071347	0.000791552	cellular response to interleukin-1
		GO:0045429	0.000795778	positive regulation of nitric oxide biosynthetic process
		GO:0050710	0.000795778	negative regulation of cytokine secretion
		GO:2000107	0.000866097	negative regulation of leukocyte apoptotic process
		GO:0042346	0.000878025	positive regulation of NF-kappaB import into nucleus
		GO:0044130	0.000878025	negative regulation of growth of symbiont in host
		GO:0051770	0.000878025	positive regulation of nitric-oxide synthase biosynthetic process
		GO:2001238	0.000959703	positive regulation of extrinsic apoptotic signaling pathway
		GO:0050728	0.00104208	negative regulation of inflammatory response
		GO:0008630	0.00114226	intrinsic apoptotic signaling pathway in response to DNA damage
		GO:0070098	0.00114944	chemokine-mediated signaling pathway
		GO:0034138	0.00119796	toll-like receptor 3 signaling pathway
		GO:0035455	0.00119796	response to interferon-alpha
		GO:0015813	0.00123421	L-glutamate transport
		GO:0019885	0.00123421	antigen processing and presentation of endogenous peptide antigen via MHC class I
		GO:0060628	0.00123421	regulation of ER to Golgi vesicle-mediated transport
		GO:0090026	0.00123421	positive regulation of monocyte chemotaxis
		GO:0090141	0.00123421	positive regulation of mitochondrial fission
		GO:0051897	0.00129217	positive regulation of protein kinase B signaling
		GO:0002532	0.0014286	production of molecular mediator involved in inflammatory response
		GO:0032689	0.00144463	negative regulation of interferon-gamma production
		GO:0014068	0.00163467	positive regulation of phosphatidylinositol 3-kinase signaling
		GO:0002455	0.00169371	humoral immune response mediated by circulating immunoglobulin
		GO:0001780	0.00169417	neutrophil homeostasis
		GO:0002374	0.00169417	cytokine secretion involved in immune response
		GO:0002863	0.00169417	positive regulation of inflammatory response to antigenic stimulus
		GO:0034134	0.00169417	toll-like receptor 2 signaling pathway
		GO:0060333	0.00169417	interferon-gamma-mediated signaling pathway
		GO:0071360	0.00169417	cellular response to exogenous dsRNA
		GO:0009620	0.00170215	response to fungus
		GO:0050718	0.00176225	positive regulation of interleukin-1 beta secretion
		GO:0034097	0.0019226	response to cytokine
		GO:0043408	0.00192602	regulation of MAPK cascade
		GO:0006511	0.00208709	ubiquitin-dependent protein catabolic process
		GO:0071219	0.00208777	cellular response to molecule of bacterial origin
		GO:0002675	0.00216019	positive regulation of acute inflammatory response
		GO:0043011	0.00216019	myeloid dendritic cell differentiation
		GO:0016239	0.0022731	positive regulation of macroautophagy
		GO:0045907	0.00258307	positive regulation of vasoconstriction
		GO:0043065	0.00260743	positive regulation of apoptotic process
		GO:0034340	0.00261836	response to type I interferon
		GO:0043507	0.00262579	positive regulation of JUN kinase activity
		GO:0000082	0.00262966	G1/S transition of mitotic cell cycle
		GO:0060337	0.00264051	type I interferon signaling pathway
		GO:1903573	0.00266	negative regulation of response to endoplasmic reticulum stress
		GO:0010629	0.00268439	negative regulation of gene expression
		GO:0032743	0.00322892	positive regulation of interleukin-2 production
		GO:0002755	0.00323615	MyD88-dependent toll-like receptor signaling pathway
		GO:0045909	0.00323615	positive regulation of vasodilation
		GO:0046641	0.00323615	positive regulation of alpha-beta T cell proliferation
		GO:2000641	0.00323615	regulation of early endosome to late endosome transport
		GO:0009306	0.00336183	protein secretion
		GO:0043171	0.00365722	peptide catabolic process
		GO:0002711	0.00369052	positive regulation of T cell mediated immunity
		GO:0071356	0.00374782	cellular response to tumor necrosis factor
		GO:0002710	0.00376399	negative regulation of T cell mediated immunity
		GO:0016045	0.00376399	detection of bacterium
		GO:0045623	0.00376399	negative regulation of T-helper cell differentiation
		GO:0045625	0.00376399	regulation of T-helper 1 cell differentiation
		GO:0032088	0.00385442	negative regulation of NF-kappaB transcription factor activity
		GO:0031663	0.00394136	lipopolysaccharide-mediated signaling pathway
		GO:0001961	0.00397178	positive regulation of cytokine-mediated signaling pathway
		GO:0010718	0.00397178	positive regulation of epithelial to mesenchymal transition
		GO:0045624	0.00485757	positive regulation of T-helper cell differentiation
		GO:0050901	0.00485757	leukocyte tethering or rolling
		GO:0060338	0.00485757	regulation of type I interferon-mediated signaling pathway
		GO:0008285	0.0053292	negative regulation of cell proliferation
		GO:0045582	0.00549231	positive regulation of T cell differentiation
		GO:0042104	0.00552911	positive regulation of activated T cell proliferation
		GO:0045954	0.00552911	positive regulation of natural killer cell mediated cytotoxicity
		GO:0006955	0.00567086	immune response
		GO:0071375	0.0056859	cellular response to peptide hormone stimulus
		GO:0002920	0.00586981	regulation of humoral immune response
		GO:0048167	0.00588788	regulation of synaptic plasticity
		GO:0032733	0.00596953	positive regulation of interleukin-10 production
		GO:0030593	0.00696604	neutrophil chemotaxis
		GO:0007259	0.00699185	JAK-STAT cascade
		GO:0043154	0.00703153	negative regulation of cysteine-type endopeptidase activity involved in apoptotic process
		GO:0032816	0.00724245	positive regulation of natural killer cell activation
		GO:0050663	0.00727912	cytokine secretion
		GO:0002475	0.00730569	antigen processing and presentation via MHC class Ib
		GO:0032693	0.00730569	negative regulation of interleukin-10 production
		GO:0072538	0.00730569	T-helper 17 type immune response
		GO:1903337	0.00730569	positive regulation of vacuolar transport
		GO:0002224	0.00733067	toll-like receptor signaling pathway
		GO:0035456	0.0073969	response to interferon-beta
		GO:0030072	0.00747247	peptide hormone secretion
		GO:0046427	0.00824675	positive regulation of JAK-STAT cascade
		GO:0002040	0.00827445	sprouting angiogenesis
		GO:0033209	0.00836021	tumor necrosis factor-mediated signaling pathway
		GO:0045579	0.00839508	positive regulation of B cell differentiation
		GO:0045589	0.00839508	regulation of regulatory T cell differentiation
		GO:0001836	0.00839993	release of cytochrome c from mitochondria
		GO:0032728	0.00850224	positive regulation of interferon-beta production
		GO:0002548	0.00875769	monocyte chemotaxis
		GO:0043330	0.00887562	response to exogenous dsRNA
		GO:0001817	0.00892662	regulation of cytokine production
		GO:0046883	0.00993567	regulation of hormone secretion
		GO:0045920	0.0109812	negative regulation of exocytosis
		GO:0001911	0.0109899	negative regulation of leukocyte mediated cytotoxicity
		GO:0032825	0.0110055	positive regulation of natural killer cell differentiation
		GO:0042532	0.0110055	negative regulation of tyrosine phosphorylation of STAT protein
		GO:0044546	0.0110055	NLRP3 inflammasome complex assembly
		GO:0045357	0.0110055	regulation of interferon-beta biosynthetic process
		GO:0042304	0.0110154	regulation of fatty acid biosynthetic process
		GO:0032757	0.011917	positive regulation of interleukin-8 production
		GO:0007249	0.0122143	I-kappaB kinase/NF-kappaB signaling
		GO:0045665	0.0122718	negative regulation of neuron differentiation
		GO:0042531	0.0127302	positive regulation of tyrosine phosphorylation of STAT protein
		GO:0002323	0.0128149	natural killer cell activation involved in immune response
		GO:0002827	0.0128149	positive regulation of T-helper 1 type immune response
		GO:0042119	0.0128149	neutrophil activation
		GO:0044827	0.0128149	modulation by host of viral genome replication
		GO:0042130	0.0146492	negative regulation of T cell proliferation
		GO:0043124	0.0159601	negative regulation of I-kappaB kinase/NF-kappaB signaling
		GO:2000785	0.0162921	regulation of autophagosome assembly
		GO:0048524	0.0163464	positive regulation of viral process
		GO:1902235	0.0165163	regulation of endoplasmic reticulum stress-induced intrinsic apoptotic signaling pathway
		GO:0045923	0.0166202	positive regulation of fatty acid metabolic process
		GO:0006919	0.0166991	activation of cysteine-type endopeptidase activity involved in apoptotic process
		GO:0046330	0.0173707	positive regulation of JNK cascade
		GO:0097192	0.0187303	extrinsic apoptotic signaling pathway in absence of ligand
		GO:0050688	0.0193433	regulation of defense response to virus
		GO:0032717	0.0196953	negative regulation of interleukin-8 production
		GO:0039529	0.0196953	RIG-I signaling pathway
		GO:0042522	0.0196953	regulation of tyrosine phosphorylation of Stat5 protein
		GO:0042535	0.0196953	positive regulation of tumor necrosis factor biosynthetic process
		GO:1900078	0.0196953	positive regulation of cellular response to insulin stimulus
		GO:0034122	0.0199515	negative regulation of toll-like receptor signaling pathway
		GO:0006959	0.0203689	humoral immune response
		GO:0007252	0.0207722	I-kappaB phosphorylation
		GO:0032727	0.0207722	positive regulation of interferon-alpha production
		GO:0045766	0.0235647	positive regulation of angiogenesis
		GO:0010862	0.0238714	positive regulation of pathway-restricted SMAD protein phosphorylation
		GO:0045070	0.0238714	positive regulation of viral genome replication
		GO:0046660	0.0246354	female sex differentiation
		GO:0042516	0.0247993	regulation of tyrosine phosphorylation of Stat3 protein
		GO:0042554	0.024893	superoxide anion generation
		GO:0001974	0.0256685	blood vessel remodeling
		GO:0044060	0.0281659	regulation of endocrine process
		GO:1903955	0.0284997	positive regulation of protein targeting to mitochondrion
		GO:0030512	0.0292559	negative regulation of transforming growth factor beta receptor signaling pathway
		GO:0046426	0.029866	negative regulation of JAK-STAT cascade
		GO:0001516	0.0301186	prostaglandin biosynthetic process
		GO:0010575	0.0301186	positive regulation of vascular endothelial growth factor production
		GO:1900101	0.0301186	regulation of endoplasmic reticulum unfolded protein response
		GO:0002753	0.0303403	cytoplasmic pattern recognition receptor signaling pathway
		GO:0042770	0.0303843	signal transduction in response to DNA damage
		GO:0034612	0.0306519	response to tumor necrosis factor
		GO:0042176	0.0306552	regulation of protein catabolic process
		GO:0048771	0.0309188	tissue remodeling
		GO:0060255	0.0314273	regulation of macromolecule metabolic process
		GO:0046597	0.0316021	negative regulation of viral entry into host cell
		GO:0050687	0.0316021	negative regulation of defense response to virus
		GO:0007035	0.032085	vacuolar acidification
		GO:0045722	0.032085	positive regulation of gluconeogenesis
		GO:0060306	0.032085	regulation of membrane repolarization
		GO:0060396	0.032085	growth hormone receptor signaling pathway
		GO:0043406	0.0321193	positive regulation of MAP kinase activity
		GO:0050766	0.032531	positive regulation of phagocytosis
		GO:0007179	0.0356848	transforming growth factor beta receptor signaling pathway
		GO:0032649	0.0359626	regulation of interferon-gamma production
		GO:0032675	0.0360876	regulation of interleukin-6 production
		GO:0038061	0.0363409	NIK/NF-kappaB signaling
		GO:0045351	0.0365843	type I interferon biosynthetic process
		GO:0001666	0.0408888	response to hypoxia
		GO:0030100	0.0410604	regulation of endocytosis
		GO:0010863	0.0456395	positive regulation of phospholipase C activity
		GO:0034123	0.0456395	positive regulation of toll-like receptor signaling pathway
		GO:0070498	0.0456395	interleukin-1-mediated signaling pathway
		GO:1902229	0.047772	regulation of intrinsic apoptotic signaling pathway in response to DNA damage
		GO:0043255	0.0479213	regulation of carbohydrate biosynthetic process
		GO:0046058	0.0479426	cAMP metabolic process
		GO:0043032	0.0486022	positive regulation of macrophage activation
		GO:1903543	0.0486022	positive regulation of exosomal secretion
		GO:0032651	0.0492414	regulation of interleukin-1 beta production
		GO:0019882	0.0492934	antigen processing and presentation
		GO:0019076	0.0493023	viral release from host cell
		GO:0042095	0.049437	interferon-gamma biosynthetic process
		GO:0002534	0.0494806	cytokine production involved in inflammatory response
		GO:0048010	0.0499282	vascular endothelial growth factor receptor signaling pathway
	magenta	GO:0055114	1.13113e-05	oxidation-reduction process
		GO:0006120	6.31518e-05	mitochondrial electron transport
		GO:0015986	0.000241986	ATP synthesis coupled proton transport
		GO:0032543	0.0031498	mitochondrial translation
		GO:0044267	0.00328496	cellular protein metabolic process
		GO:0033108	0.0063445	mitochondrial respiratory chain complex assembly
		GO:0042254	0.00739176	ribosome biogenesis
		GO:0006099	0.00766051	tricarboxylic acid cycle
		GO:0071218	0.00823578	cellular response to misfolded protein
		GO:0006626	0.011463	protein targeting to mitochondrion
		GO:0051560	0.0149743	mitochondrial calcium ion homeostasis
		GO:2001244	0.0150883	positive regulation of intrinsic apoptotic signaling pathway
		GO:0042775	0.0202601	mitochondrial ATP synthesis coupled electron transport
		GO:0006515	0.0207726	misfolded or incompletely synthesized protein catabolic process
		GO:0006979	0.0214317	response to oxidative stress
		GO:0017004	0.027068	cytochrome complex assembly
		GO:1903214	0.0272738	regulation of protein targeting to mitochondrion
		GO:1990542	0.0394872	mitochondrial transmembrane transport
		GO:0006122	0.0419259	mitochondrial electron transport
		GO:0090151	0.0419259	establishment of protein localization to mitochondrial membrane
		GO:0006914	0.0423554	autophagy
		GO:0000422	0.0488143	mitophagy
	mediumpurple3	GO:0006086	0.00389198	acetyl-CoA biosynthetic process from pyruvate
		GO:0006457	0.00982703	protein folding
		GO:0098779	0.0134952	mitophagy in response to mitochondrial depolarization
		GO:0006099	0.021879	tricarboxylic acid cycle
		GO:0019748	0.0273131	secondary metabolic process
		GO:0051603	0.038526	proteolysis involved in cellular protein catabolic process
		GO:0034976	0.0429157	response to endoplasmic reticulum stress
	orangered4	GO:0043388	0.000179404	positive regulation of DNA binding
		GO:0043491	0.002804	protein kinase B signaling
		GO:0019083	0.003014	viral transcription
		GO:0046661	0.00331509	male sex differentiation
		GO:0009894	0.00580861	regulation of catabolic process
		GO:0006897	0.00584002	endocytosis
		GO:0006281	0.00668222	DNA repair
		GO:0045893	0.00699031	positive regulation of transcription
		GO:0046660	0.0141257	female sex differentiation
		GO:1903077	0.0141577	negative regulation of protein localization to plasma membrane
		GO:0030521	0.0158795	androgen receptor signaling pathway
		GO:0005979	0.0218191	regulation of glycogen biosynthetic process
		GO:0010507	0.0250189	negative regulation of autophagy
		GO:0071219	0.0256262	cellular response to molecule of bacterial origin
		GO:0050918	0.0318921	positive chemotaxis
		GO:0006109	0.0320121	regulation of carbohydrate metabolic process
		GO:0046834	0.0320507	lipid phosphorylation
		GO:0033146	0.0362972	regulation of intracellular estrogen receptor signaling pathway
		GO:0043506	0.0390815	regulation of JUN kinase activity
		GO:0000042	0.0391462	protein targeting to Golgi
		GO:0006622	0.0391462	protein targeting to lysosome
		GO:0043567	0.0391462	regulation of insulin-like growth factor receptor signaling pathway
		GO:1904262	0.0391462	negative regulation of TORC1 signaling
		GO:0042981	0.0397771	regulation of apoptotic process
		GO:0016045	0.0468467	detection of bacterium
		GO:0031998	0.0468467	regulation of fatty acid beta-oxidation
		GO:0051654	0.0468467	establishment of mitochondrion localization
		GO:0061418	0.0468467	regulation of transcription from RNA polymerase II promoter in response to hypoxia
		GO:1900078	0.0468467	positive regulation of cellular response to insulin stimulus
		GO:1900119	0.0468467	positive regulation of execution phase of apoptosis
	paleturquoise	GO:0050919	0.000251987	negative chemotaxis
		GO:0030433	0.006028	ER-associated ubiquitin-dependent protein catabolic process
		GO:0006749	0.00627667	glutathione metabolic process
		GO:1990542	0.00905733	mitochondrial transmembrane transport
		GO:0048523	0.0120152	negative regulation of cellular process
		GO:0006979	0.0121086	response to oxidative stress
		GO:0006986	0.0129029	response to unfolded protein
		GO:0006626	0.0142088	protein targeting to mitochondrion
		GO:0090151	0.0147305	establishment of protein localization to mitochondrial membrane
		GO:0006629	0.0165493	lipid metabolic process
		GO:0019184	0.0177799	nonribosomal peptide biosynthetic process
		GO:0043090	0.0210708	amino acid import
		GO:0033198	0.024593	response to ATP
		GO:0051187	0.024593	cofactor catabolic process
		GO:0010942	0.0246549	positive regulation of cell death
		GO:0009617	0.0289508	response to bacterium
		GO:0042026	0.0322916	protein refolding
		GO:0045730	0.0322916	respiratory burst
		GO:0046718	0.0353841	viral entry into host cell
		GO:0002931	0.0453351	response to ischemia
		GO:0042130	0.045581	negative regulation of T cell proliferation
	plum2	GO:0033198	7.34138e-05	response to ATP
		GO:0044242	0.000903077	cellular lipid catabolic process
		GO:0010829	0.00101717	negative regulation of glucose transport
		GO:0046464	0.00123917	acylglycerol catabolic process
		GO:0002323	0.00158889	natural killer cell activation involved in immune response
		GO:0050996	0.00199461	positive regulation of lipid catabolic process
		GO:0045063	0.00200767	T-helper 1 cell differentiation
		GO:0071417	0.00208846	cellular response to organonitrogen compound
		GO:0051560	0.00298548	mitochondrial calcium ion homeostasis
		GO:0045954	0.00357584	positive regulation of natural killer cell mediated cytotoxicity
		GO:1903206	0.00357584	negative regulation of hydrogen peroxide-induced cell death
		GO:0043491	0.00486728	protein kinase B signaling
		GO:1901701	0.00721176	cellular response to oxygen-containing compound
		GO:0009395	0.0075629	phospholipid catabolic process
		GO:2000108	0.011345	positive regulation of leukocyte apoptotic process
		GO:0002250	0.0124029	adaptive immune response
		GO:0046627	0.0134193	negative regulation of insulin receptor signaling pathway
		GO:0002429	0.0169403	immune response-activating cell surface receptor signaling pathway
		GO:0071375	0.0177023	cellular response to peptide hormone stimulus
		GO:0009743	0.0186022	response to carbohydrate
		GO:0006953	0.0200221	acute-phase response
		GO:0010565	0.0201517	regulation of cellular ketone metabolic process
		GO:0042346	0.0271375	positive regulation of NF-kappaB import into nucleus
		GO:1900015	0.0309341	regulation of cytokine production involved in inflammatory response
		GO:0070498	0.0349268	interleukin-1-mediated signaling pathway
		GO:0034440	0.0367954	lipid oxidation
		GO:0032608	0.0368785	interferon-beta production
		GO:0030183	0.0379431	B cell differentiation
		GO:0090023	0.0391069	positive regulation of neutrophil chemotaxis
		GO:0002286	0.0422816	T cell activation involved in immune response
		GO:0030163	0.0431024	protein catabolic process
		GO:0031146	0.0479966	SCF-dependent proteasomal ubiquitin-dependent protein catabolic process
		GO:0071354	0.0479966	cellular response to interleukin-6
	steelblue	GO:0030433	0.00556652	ER-associated ubiquitin-dependent protein catabolic process
		GO:0019081	0.00573924	viral translation
		GO:0043619	0.00573924	regulation of transcription from RNA polymerase II promoter in response to oxidative stress
		GO:0002407	0.00696116	dendritic cell chemotaxis
		GO:0014808	0.00696116	release of sequestered calcium ion into cytosol by sarcoplasmic reticulum
		GO:0043627	0.00717159	response to estrogen
		GO:0050832	0.0097225	defense response to fungus
		GO:0072337	0.0112567	modified amino acid transport
		GO:0051174	0.0116054	regulation of phosphorus metabolic process
		GO:0032695	0.0146195	negative regulation of interleukin-12 production
		GO:0009056	0.0224449	catabolic process
		GO:0046364	0.0231581	monosaccharide biosynthetic process
		GO:0034198	0.0316459	cellular response to amino acid starvation
		GO:1903052	0.0346365	positive regulation of proteolysis involved in cellular protein catabolic process
		GO:0006950	0.0398693	response to stress
		GO:0007267	0.0413518	cell-cell signaling
		GO:0019932	0.0453658	second-messenger-mediated signaling
	yellow	GO:0055114	2.28851e-05	oxidation-reduction process
		GO:0009084	0.0008557	glutamine family amino acid biosynthetic process
		GO:0006089	0.00131111	lactate metabolic process
		GO:0042180	0.00247657	cellular ketone metabolic process
		GO:0032543	0.00289352	mitochondrial translation
		GO:0046185	0.00351673	aldehyde catabolic process
		GO:0008652	0.00676555	cellular amino acid biosynthetic process
		GO:0015936	0.00740778	coenzyme A metabolic process
		GO:0009065	0.0133951	glutamine family amino acid catabolic process
		GO:0042407	0.0133951	cristae formation
		GO:0044282	0.0141752	small molecule catabolic process
		GO:0006536	0.0172766	glutamate metabolic process
		GO:0006084	0.020688	acetyl-CoA metabolic process
		GO:0016126	0.0265652	sterol biosynthetic process
		GO:0008202	0.0280293	steroid metabolic process
		GO:0043650	0.0280495	dicarboxylic acid biosynthetic process
		GO:0055088	0.0281557	lipid homeostasis
		GO:0033539	0.0328029	fatty acid beta-oxidation using acyl-CoA dehydrogenase
		GO:0019318	0.0330801	hexose metabolic process
		GO:0045454	0.0388069	cell redox homeostasis
		GO:0048285	0.0419921	organelle fission
		GO:0009410	0.0420904	response to xenobiotic stimulus
		GO:0006308	0.0420998	DNA catabolic process
		GO:0034637	0.0423367	cellular carbohydrate biosynthetic process
		GO:0009108	0.045853	coenzyme biosynthetic process
		GO:0006284	0.0461414	base-excision repair
		GO:0033108	0.0461576	mitochondrial respiratory chain complex assembly
		GO:0010954	0.0463429	positive regulation of protein processing
	yellowgreen	GO:0050850	0.00216896	positive regulation of calcium-mediated signaling
		GO:0042110	0.00747755	T cell activation
		GO:0042787	0.0087328	protein ubiquitination involved in ubiquitin-dependent protein catabolic process
		GO:0014065	0.00902942	phosphatidylinositol 3-kinase signaling
		GO:1902043	0.00909241	positive regulation of extrinsic apoptotic signaling pathway via death domain receptors
		GO:0002263	0.0101631	cell activation involved in immune response
		GO:0034620	0.020744	cellular response to unfolded protein
		GO:1905037	0.020764	autophagosome organization
		GO:0006984	0.0299347	ER-nucleus signaling pathway
		GO:0001525	0.0347579	angiogenesis
		GO:0008333	0.046395	endosome to lysosome transport

## Sheet: Supplementary Table 5
Supplementary Table 5. List of genes in each module ranked by connectivity index (kwithin) at 24h p.i. (female and male BMDMs)
Module name	Gene name	kWithin
blue	Stx11	933.36
blue	Tank	931.934
blue	Slamf7	928.988
blue	Tmem171	926.745
blue	Il15ra	925.644
blue	Klf6	924.258
blue	Rnf135	924.089
blue	Nub1	922.279
blue	Casp1	919.603
blue	Rnf19b	918.859
blue	Aldh1b1	914.812
blue	Selenow	914.279
blue	Dusp28	914.207
blue	Grina	914.189
blue	1600014C10Rik	913.84
blue	Car13	913.209
blue	Batf2	911.963
blue	Slc28a2	909.752
blue	Tap2	908.407
blue	Clic5	906.488
blue	Usp15	904.881
blue	Ccrl2	903.736
blue	Gca	900.858
blue	Pstpip1	900.619
blue	Tmem106a	899.353
blue	Gadd45b	898.815
blue	Hk3	898.081
blue	Lrp4	895.625
blue	Plaat3	894.815
blue	2005-03-01	893.903
blue	Insl6	893.839
blue	Rnf31	893.309
blue	Tpx2	893.144
blue	Tmbim6	892.949
blue	Mxd1	892.728
blue	Cflar	891.942
blue	Mfsd7a	891.907
blue	Lgals8	889.907
blue	Rnf115	889.295
blue	Cept1	888.927
blue	Whamm	888.801
blue	Carhsp1	888.323
blue	Stxbp3	887.317
blue	Traf2	887.285
blue	Nod1	887.103
blue	Rab5c	886.705
blue	Acsl1	886.057
blue	Parp3	884.93
blue	Casp8	884.605
blue	Trim21	884.297
blue	9530082P21Rik	883.321
blue	Abtb2	882.263
blue	AA467197	881.581
blue	Hrh2	880.057
blue	Spi1	879.988
blue	Polr3c	879.269
blue	Il15	879.04
blue	Kcnab1	878.804
blue	Plcl2	876.272
blue	Tmem140	875.832
blue	Tyk2	875.323
blue	Atxn7l1	874.471
blue	Sestd1	874.426
blue	Phc2	873.818
blue	Gtpbp2	873.727
blue	Nos2	873.281
blue	Keap1	872.705
blue	Ttc9c	871.998
blue	Sh3glb1	870.476
blue	Stx3	868.893
blue	Triobp	868.78
blue	Spdl1	867.849
blue	Apool	867.693
blue	Gm12185	866.024
blue	Aftph	865.96
blue	Csrp1	865.785
blue	Cd40	865.62
blue	Lhx2	865.261
blue	Heatr9	864.565
blue	Resf1	863.495
blue	Casp7	863.254
blue	Max	862.833
blue	Etv3	862.33
blue	Jak2	861.971
blue	Snw1	861.695
blue	Bid	861.37
blue	Trim30b	861.007
blue	Irf5	860.791
blue	Arf4	860.513
blue	Naip1	860.329
blue	Adap2	859.628
blue	Gla	859.383
blue	Rrp7a	859.09
blue	Katna1	858.713
blue	Coa5	858.17
blue	Gpr108	857.756
blue	Src	857.315
blue	C9orf72	856.783
blue	Ints12	856.659
blue	Cxcl11	856.599
blue	Chmp4b	856.393
blue	Fam3b	856.211
blue	Azi2	855.534
blue	Coro1b	854.968
blue	Casp4	854.161
blue	Ms4a14	853.927
blue	Lilr4b	853.737
blue	Pdzd11	853.251
blue	Tspo	853.171
blue	Nupr1	851.78
blue	Snx10	851.104
blue	Tbk1	850.685
blue	Slco3a1	850.644
blue	Lrrc25	850.136
blue	Etnk1	850.007
blue	Fam241a	849.958
blue	Mvp	849.735
blue	BC023105	849.615
blue	Stat3	849.219
blue	Zcchc2	847.635
blue	Tmem67	847.487
blue	Trim26	847.467
blue	Fam53c	847.397
blue	Gbp11	847.285
blue	LTO1	847.124
blue	Hook2	846.231
blue	Gm4841	845.722
blue	Il23r	845.492
blue	Ptpn2	845.486
blue	Rapgef2	844.149
blue	Cd274	843.942
blue	Lamp2	843.328
blue	Dnase1l3	843.215
blue	Cep85l	842.578
blue	Papss2	842.487
blue	Csf2rb2	842.331
blue	Riok3	842.139
blue	Gk	841.562
blue	Smg7	841.315
blue	I830077J02Rik	840.214
blue	Pcsk7	840.12
blue	Entpd7	840.1
blue	Slc15a3	839.799
blue	Ddit3	839.565
blue	Traf1	839.385
blue	Psmb6	839.164
blue	Ap3m2	839.046
blue	Ppp1r15b	838.83
blue	Gm16675	838.784
blue	Tlr3	838.26
blue	Brd2	838.256
blue	Tgtp1	837.995
blue	Hnrnph2	837.845
blue	Mier3	837.604
blue	Tbc1d13	836.074
blue	Psmd10	835.133
blue	Tspan31	835.02
blue	Gm28347	833.875
blue	Plek	833.793
blue	Fas	833.078
blue	Psen1	832.752
blue	Slc2a6	832.694
blue	Nfkbib	831.767
blue	Cxcl9	831.365
blue	Rhbdd1	830.858
blue	Idnk	830.032
blue	Atf4	830.014
blue	Slc3a2	829.335
blue	Arel1	829.287
blue	Ripk2	829.072
blue	Adam9	829.069
blue	Zdhhc5	828.625
blue	Fndc3a	828.302
blue	Vamp8	827.569
blue	Clcn7	827.047
blue	Csf2rb	826.853
blue	Ptges	826.669
blue	Cst7	826.481
blue	Ube2f	826.191
blue	Gda	826.123
blue	Tmem127	825.724
blue	Creb3	825.717
blue	Ankrd50	825.608
blue	Prpf38a	825.476
blue	Crbn	825.383
blue	A630012P03Rik	825.037
blue	Themis2	824.67
blue	Slc25a19	824.452
blue	Gucd1	824.114
blue	Kynu	823.2
blue	Sptlc2	823.157
blue	Cndp2	822.921
blue	Cars	822.914
blue	Setdb2	822.739
blue	4933412E12Rik	822.343
blue	Rab5if	821.904
blue	Ubb	821.768
blue	Atg4d	821.543
blue	Mocs1	821.16
blue	Dram2	820.828
blue	Ift22	820.417
blue	C130026I21Rik	820.392
blue	Vwa5a	820.358
blue	Cnp	820.091
blue	Unc13d	819.615
blue	Ubl7	819.529
blue	Snx20	819.4
blue	Gm19076	819.301
blue	Usp25	819.058
blue	Serpina3g	818.832
blue	Ndst2	818.718
blue	Zswim4	818.512
blue	Tcea1	818.109
blue	Rnf10	817.716
blue	Eif2b2	817.353
blue	Usb1	817.341
blue	Cd200r4	816.858
blue	Stam2	815.435
blue	Rgl1	815.076
blue	Fabp3	814.709
blue	Gm49662	814.622
blue	Itga5	814.599
blue	Sphk2	814.564
blue	Tor1aip2	814.563
blue	Vipas39	814.554
blue	Zbtb21	814.541
blue	Ncstn	814.253
blue	Snd1	813.792
blue	Sod2	813.455
blue	Ahcyl1	813.305
blue	Gpr31b	813.297
blue	Ugcg	812.91
blue	Mocs2	812.906
blue	Kdr	812.493
blue	Necap2	812.461
blue	Zfp319	811.916
blue	Itpa	811.837
blue	Srd5a3	811.202
blue	Igsf9	811.053
blue	Klrk1	810.717
blue	Ccl8	810.647
blue	Aars	810.586
blue	Bak1	810.34
blue	Pold3	810.15
blue	Cd47	810.002
blue	Socs3	809.966
blue	Tbc1d10b	809.789
blue	Phf11c	809.185
blue	Rbl1	808.478
blue	Dnaaf3	807.852
blue	Vps54	807.726
blue	Dbnl	807.52
blue	Dok1	807.319
blue	Txn1	807.135
blue	Hck	806.822
blue	Lipg	806.657
blue	Lpar1	806.296
blue	Parp11	805.557
blue	Prdx5	805.206
blue	Lag3	805.126
blue	Cysltr2	805.023
blue	Nrp2	804.969
blue	Klf8	804.811
blue	P4ha1	804.693
blue	H2-Q4	804.334
blue	Flrt3	804.133
blue	Rmdn3	804.119
blue	Rufy3	803.712
blue	Ist1	803.604
blue	Rhou	803.534
blue	Tlk2	802.986
blue	Psd4	802.719
blue	Naip2	802.698
blue	Usf1	802.474
blue	Csf3r	802.389
blue	Pcgf5	802.18
blue	Adap1	802.106
blue	Il1rn	801.984
blue	Slamf6	801.236
blue	Slc25a22	801.162
blue	Scpep1	801.05
blue	Coro2a	800.843
blue	Raf1	800.783
blue	Tent5a	799.996
blue	P2rx4	799.762
blue	Ly75	799.71
blue	Csrnp1	799.276
blue	Rnf114	797.439
blue	Plekha2	797.29
blue	Dpf2	797.272
blue	Plekho1	796.675
blue	Gm46189	796.393
blue	Apol9a	796.11
blue	Icam1	795.609
blue	Glrp1	795.365
blue	B4galt5	795.152
blue	Samhd1	795.089
blue	Hinfp	794.8
blue	Dennd1a	794.599
blue	Prdx4	794.472
blue	Plekhg1	794.411
blue	Nrbp1	794.142
blue	Trib3	793.855
blue	Ccz1	793.23
blue	Mbd2	791.967
blue	Tdrd7	791.951
blue	Ubap1	791.679
blue	Laptm4a	791.404
blue	Mmp25	791.025
blue	Ifngr2	790.967
blue	Peli1	790.768
blue	Pxk	790.105
blue	Dnajb11	789.497
blue	Aida	789.123
blue	Trim56	788.683
blue	Psmb9	788.58
blue	Limd2	788.564
blue	A930007I19Rik	788.441
blue	Vav1	788.209
blue	Zup1	788.081
blue	A530032D15Rik	788.07
blue	Dync1i2	788.068
blue	Scimp	787.281
blue	Rab12	786.863
blue	A730011C13Rik	786.427
blue	Timeless	786.403
blue	Gm44867	786.394
blue	Stk19	786.38
blue	Nectin2	785.927
blue	N4bp1	785.879
blue	Hdc	785.696
blue	Lacc1	785.576
blue	Snx2	785.299
blue	Rap1b	785.189
blue	Tmub2	785.153
blue	Tm9sf4	784.993
blue	Arid5a	784.946
blue	Nfkbia	784.914
blue	Cdk12	784.894
blue	Sp140	784.889
blue	Tut7	784.818
blue	Sct	784.418
blue	Lrp10	784.305
blue	Acp2	784.214
blue	Nfkbie	783.475
blue	Tma16	782.847
blue	Fam49a	782.845
blue	Tmem192	782.531
blue	Gpbp1	782.091
blue	Sass6	781.797
blue	Tmco4	781.558
blue	Nudt13	781.414
blue	Ppp6r1	780.917
blue	Ppp1r11	780.437
blue	Ube2q1	780.096
blue	Tmem167b	779.768
blue	Creb5	779.691
blue	Slc44a2	779.292
blue	Xkr8	779.164
blue	Plagl2	778.681
blue	Slfn9	778.542
blue	Ubd	778.001
blue	Sirpb1b	777.158
blue	Sirt6	776.871
blue	Ccnd2	776.81
blue	Gypc	776.795
blue	Lims1	775.353
blue	Asb13	775.348
blue	Gtf2f1	775.334
blue	Psen2	775.218
blue	Cggbp1	774.979
blue	Gm11131	774.921
blue	Armcx6	774.842
blue	Psme2	774.538
blue	Slc25a28	774.366
blue	Sbno2	774.083
blue	Psme1	773.552
blue	Mppe1	773.335
blue	Pik3r5	773.227
blue	Inpp5k	773.014
blue	Dedd	772.471
blue	Igsf6	771.892
blue	Dcaf15	771.301
blue	H3f3b	770.922
blue	Tirap	770.571
blue	Ric1	770.204
blue	Eng	769.263
blue	Zfand3	769.067
blue	Bambi-ps1	768.778
blue	Gsdmd	768.321
blue	Rbm43	768.217
blue	Il10	768.083
blue	Tiparp	768.038
blue	Slc31a2	767.603
blue	Fbrs	767.415
blue	Sco1	767.365
blue	Rnf34	767.333
blue	Sumf1	767.13
blue	Ube2m	767.068
blue	Bfar	766.91
blue	Rnf4	766.791
blue	Hgs	766.602
blue	Rasgrp1	766.422
blue	4933430I17Rik	765.487
blue	Arf5	765.323
blue	Snx1	765.183
blue	Ubc	764.497
blue	Stxbp1	764.369
blue	Relb	763.852
blue	Csf1	762.802
blue	Myd88	762.688
blue	Gmppb	762.371
blue	Slc39a1	761.446
blue	Elf4	761.414
blue	Irf1	761.37
blue	Parp8	761.19
blue	Tle4	761.134
blue	Bcl2a1d	761.105
blue	Srpr	760.939
blue	Phlpp1	760.64
blue	Pfkfb3	760.448
blue	Pde7b	760.403
blue	Usp4	759.824
blue	Serpina3f	759.623
blue	Rab1a	759.327
blue	Vps37c	758.894
blue	Pkp4	758.276
blue	Dusp16	758.196
blue	Chmp2a	758.154
blue	Hcar2	758.089
blue	Sppl2a	758.017
blue	Socs1	757.286
blue	Tmem229b	756.845
blue	Tapbpl	756.764
blue	Vrk2	756.475
blue	Lmo4	756.361
blue	Kat2b	756.228
blue	Tmbim4	755.69
blue	Acaa1a	755.269
blue	Gm35551	755.103
blue	9330175E14Rik	754.441
blue	Tox4	754.243
blue	Erlec1	754.097
blue	Junb	753.436
blue	Peak1os	753.094
blue	Gbp10	752.683
blue	Vcpip1	752.578
blue	F10	752.241
blue	Inpp5b	751.508
blue	Ccdc25	750.981
blue	Rab20	750.483
blue	Rhbdf2	750.442
blue	Rrbp1	749.134
blue	Nr1h3	748.666
blue	Atg16l1	748.183
blue	Gm15056	747.793
blue	Stx8	747.791
blue	Kansl3	747.638
blue	5430405H02Rik	747.563
blue	Srgn	747.412
blue	Vcan	746.22
blue	Armc8	745.825
blue	Igtp	745.581
blue	Parp10	745.557
blue	Ch25h	745.545
blue	Nuak2	745.516
blue	Smg9	745.14
blue	Gnb1	745.036
blue	Med10	744.652
blue	Glrx	744.493
blue	Gm47336	744.307
blue	Serpinb9	744.204
blue	Gcnt2	743.804
blue	Fcer1g	743.194
blue	Sh3bp4	743.154
blue	Tent2	742.956
blue	Mdm2	742.662
blue	Rbbp8	742.199
blue	Gm48857	741.875
blue	Cdk5rap2	741.155
blue	Tnfrsf1a	740.911
blue	Nmi	740.505
blue	Scnm1	740.329
blue	Camta2	740.209
blue	Tcirg1	739.704
blue	Mafk	739.204
blue	Txndc9	739.1
blue	Il27	739.009
blue	Ralgds	738.96
blue	Aig1	738.926
blue	M6pr	738.822
blue	Ehmt2	738.743
blue	Sh3bp2	738.203
blue	Ywhaz	737.057
blue	Lrrc8c	736.102
blue	Tut4	736.094
blue	Oser1	735.863
blue	Tax1bp1	735.471
blue	Zfp429	735.201
blue	Mir155hg	734.338
blue	Ggct	734.019
blue	Asah2	733.692
blue	Iqsec2	733.363
blue	Zeb1	733.295
blue	Prkcsh	733.196
blue	Gatad2a	732.954
blue	Gadd45g	732.725
blue	Fpr2	732.701
blue	Hat1	732.65
blue	Mpp1	732.528
blue	Agtrap	732.186
blue	Dennd6b	731.659
blue	Zfp281	731.597
blue	Akr1a1	731.556
blue	Tifa	731.383
blue	Tnfaip3	731.077
blue	Taf12	731.048
blue	Cd180	730.298
blue	Sec23b	729.998
blue	Zfp800	729.949
blue	Mdfic	729.721
blue	AB124611	729.686
blue	Gm12474	729.143
blue	Fbxo7	728.951
blue	Psmb2	728.9
blue	Vps37b	728.011
blue	Stoml1	727.347
blue	Adprh	726.965
blue	Minpp1	726.693
blue	A530040E14Rik	726.618
blue	Psmd11	726.201
blue	Enpp4	725.797
blue	Hax1	725.535
blue	Manbal	725.31
blue	Il13ra1	723.003
blue	Rabgef1	722.734
blue	Tbc1d9	722.73
blue	Casp3	722.694
blue	Prelid3b	722.688
blue	Tex30	722.577
blue	Cog4	722.197
blue	Fis1	721.805
blue	Ripk3	721.647
blue	Ythdf1	721.61
blue	Hap1	721.508
blue	Syf2	721.322
blue	G3bp2	721.169
blue	Wnk2	720.935
blue	Slc25a12	720.933
blue	Uba1	720.87
blue	Rnf214	720.819
blue	Ogfr	720.327
blue	C3	720.3
blue	Tgm1	719.64
blue	Ctsc	719.467
blue	Retreg3	719.219
blue	Dram1	718.878
blue	Plekha7	717.823
blue	Plekhn1	717.13
blue	Tmcc3	716.819
blue	Nsd3	716.776
blue	Psme4	716.394
blue	Tmem184b	716.133
blue	Cox18	715.839
blue	Pgs1	715.639
blue	Plekho2	715.231
blue	Rfx5	715.002
blue	Rgsl1	714.722
blue	Apaf1	714.7
blue	Mtm1	714.658
blue	2210406H18Rik	714.552
blue	Gsap	714.078
blue	H2-K2	714.077
blue	Slc29a3	714.076
blue	A530064D06Rik	713.253
blue	1810037I17Rik	713.142
blue	Anxa4	712.231
blue	Bin3	712.074
blue	Meikin	711.302
blue	Gm8463	711.269
blue	Rest	711.178
blue	Rab22a	710.457
blue	Ly86	710.212
blue	Jarid2	709.821
blue	Dnaja2	709.627
blue	Esrra	709.49
blue	Plod3	708.455
blue	Nab1	708.234
blue	Cnot4	707.777
blue	Mllt6	706.769
blue	Mir6381	706.712
blue	Ppm1k	706.632
blue	Cntrl	706.227
blue	Flt1	705.8
blue	Wbp1l	705.769
blue	Pex16	705.28
blue	Yipf5	705.117
blue	Rap2c	704.447
blue	Cstb	704.165
blue	Mink1	703.58
blue	Capn10	703.363
blue	Selenot	703.294
blue	Lyrm1	703.127
blue	Ints9	702.149
blue	Ccdc146	701.893
blue	Sema4d	701.424
blue	Piwil4	700.265
blue	2310001H17Rik	700.208
blue	Dcaf6	699.961
blue	Akap13	699.942
blue	Irak2	699.306
blue	Wdr91	698.748
blue	Fbn1	698.43
blue	Cog8	697.762
blue	Csnk2b	697.096
blue	Slc25a38	697.085
blue	Tnfsf4	695.603
blue	Tnip2	695.56
blue	Gm42547	694.759
blue	Abraxas2	694.006
blue	Poldip3	693.886
blue	Cd200	693.164
blue	Gm13571	692.449
blue	Bcl9	691.864
blue	Sdhaf2	691.159
blue	Wars	691.13
blue	Wdr20rt	691.002
blue	Slc43a3	690.023
blue	Ccr5	689.313
blue	Il3ra	688.994
blue	Dynlt1f	688.444
blue	Trmt61b	688.359
blue	Gm6377	688.051
blue	Ccnk	687.189
blue	Slc35f6	686.917
blue	Tor1a	686.512
blue	Klra2	686.349
blue	Gtdc1	686.179
blue	H2-Oa	686.006
blue	Batf	685.882
blue	Dnttip1	685.817
blue	Spats2l	685.773
blue	St3gal1	685.748
blue	Sqstm1	685.685
blue	Cab39l	685.241
blue	Ociad1	685.213
blue	Msr1	684.712
blue	Ube2r2	684.61
blue	Psmd8	684.482
blue	Gnb4	684.357
blue	Ghitm	684.3
blue	Arhgef3	683.29
blue	Svbp	683.214
blue	Bahd1	682.267
blue	Gcc1	682.223
blue	Selplg	682.079
blue	Psmc1	681.458
blue	Psma5	680.826
blue	1110038F14Rik	680.169
blue	Cenpj	679.951
blue	BC028528	679.837
blue	Usp42	679.785
blue	Gm14569	678.517
blue	Tnip1	678.023
blue	Rab9	677.089
blue	Majin	675.976
blue	Ppp2r2a	675.084
blue	Ggh	675.001
blue	5830408C22Rik	674.733
blue	Tarm1	673.67
blue	Pla1a	673.623
blue	Plekhf2	673.299
blue	Rfxank	673.051
blue	Ppp4r1	671.278
blue	Tmem178	670.999
blue	Pafah1b2	670.678
blue	Litaf	670.249
blue	Cybc1	670.012
blue	Prrg2	669.931
blue	Cblb	669.502
blue	Evl	669.313
blue	Eloa	669.285
blue	Cpne2	668.999
blue	Atp6v1d	668.883
blue	Zfp984	668.684
blue	Zbtb7b	668.122
blue	Syvn1	667.192
blue	Abcc5	666.99
blue	Stom	666.834
blue	Hspa1a	666.811
blue	Mrpl39	664.762
blue	Tsta3	664.661
blue	Cd300lf	664.589
blue	Gm36043	664.028
blue	Plekha4	663.931
blue	Spop	663.858
blue	Igbp1	662.99
blue	Cyfip2	662.899
blue	Tasor2	662.159
blue	Ppil2	661.977
blue	Rfc2	661.825
blue	Ccdc134	660.364
blue	Zbtb18	658.956
blue	Nkiras1	658.862
blue	Mtmr6	658.854
blue	Rela	656.939
blue	Ifnb1	656.84
blue	Znf41-ps	656.774
blue	Lrp12	656.704
blue	4930539E08Rik	656.165
blue	Tmem128	656.124
blue	Dclre1c	656.057
blue	Rnd1	655.409
blue	Trp53i11	655.195
blue	Tent5c	654.842
blue	Rnf14	653.745
blue	Trnt1	652.284
blue	Pvr	651.843
blue	Galnt6	651.471
blue	Plcxd2	649.966
blue	Dpm2	649.959
blue	Sdc1	649.626
blue	Map10	649.349
blue	Stim2	649.283
blue	Tbrg1	649.209
blue	Gm17018	648.145
blue	Gm12589	647.683
blue	Trip12	647.564
blue	Cdk16	647.315
blue	Mark2	645.677
blue	Gm7609	644.928
blue	Kif5c	644.211
blue	Lipe	643.215
blue	9530068E07Rik	642.682
blue	Tlr6	642.666
blue	Top3a	642.601
blue	Rgs3	642.318
blue	Adora2a	641.032
blue	Sharpin	641.017
blue	Ammecr1	640.367
blue	Spty2d1	639.667
blue	Tlr9	639.509
blue	Fxr1	638.289
blue	Tstd2	637.617
blue	Gpd2	637.399
blue	Sdccag8	637.255
blue	Gm15931	637.146
blue	Lamtor5	636.641
blue	Bud31	636.202
blue	Rala	635.348
blue	Fbrsl1	635.222
blue	Ppp1r7	633.986
blue	Ccdc173	633.807
blue	Apod	633.778
blue	Sirt1	633.773
blue	Ranbp3	633.692
blue	Akap12	633.613
blue	Zfp513	633.228
blue	Slc31a1	632.24
blue	Zc2hc1a	632.186
blue	Flrt2	631.816
blue	Pdpn	631.666
blue	Prdx2	631.443
blue	Fgfbp3	630.669
blue	Irf2	630.499
blue	Brip1os	629.223
blue	Baz1b	628.789
blue	Fermt3	628.759
blue	Gm15990	627.757
blue	Mad2l1bp	627.55
blue	Pde8b	626.878
blue	Abcg1	626.869
blue	Hspa1l	626.72
blue	Larp1	626.561
blue	Itgb1bp1	626.491
blue	Gabarap	625.734
blue	Bad	625.727
blue	Zfp207	624.273
blue	Ube4a	623.907
blue	Gm33251	623.484
blue	Met	623.137
blue	Mbd1	622.739
blue	Lztfl1	622.482
blue	Wwp2	622.036
blue	Pde6b	621.99
blue	2001-03-01	621.556
blue	Adamts6	621.345
blue	Ms4a8a	620.454
blue	Ywhae	619.968
blue	Slc25a11	619.718
blue	Med12l	619.626
blue	Smox	619.485
blue	Il2ra	617.449
blue	Gm41442	617.148
blue	Lat2	616.954
blue	Pla2g4c	615.609
blue	Arl6ip1	614.431
blue	Metrnl	614.417
blue	Plpp3	614.053
blue	Atg4a	612.745
blue	Iffo2	612.37
blue	Tmem134	610.917
blue	Optn	610.383
blue	Zfpl1	609.997
blue	P2ry13	609.719
blue	Rhov	609.7
blue	Slc25a44	609.281
blue	4930599N23Rik	608.938
blue	Setd5	608.526
blue	Serpinb8	608.268
blue	Ppargc1b	606.384
blue	Gbp2b	605.814
blue	Rbm7	605.301
blue	Atf7ip	605.123
blue	Zbtb2	605.082
blue	Zfp821	604.348
blue	Gm40645	604.202
blue	Pcbp2	604.064
blue	Med19	603.778
blue	Ankrd17	603.598
blue	L3mbtl3	602.853
blue	Gm14010	602.486
blue	Yju2	602.107
blue	Foxp4	601.291
blue	Zfp51	600.235
blue	Dleu2	599.893
blue	Il4ra	598.982
blue	Coch	598.454
blue	Ciao2b	598.028
blue	Dusp1	595.757
blue	Cadps	595.532
blue	Prdm4	595.181
blue	Rpe	594.284
blue	Map7d1	593.608
blue	Anxa11os	593.189
blue	Pik3ap1	592.951
blue	Zbtb5	592.302
blue	C4b	591.666
blue	Eif5b	591.634
blue	Tcta	591.193
blue	Msn	590.996
blue	Becn1	590.348
blue	Wtap	590.221
blue	Fbxo6	589.56
blue	Ncoa1	589.157
blue	Rac2	588.384
blue	Actr1a	588.2
blue	Smim20	588.113
blue	AC161757.1	587.564
blue	Dennd1c	587.483
blue	Cd2bp2	586.888
blue	Nemp1	586.681
blue	Htra4	585.982
blue	Synj1	585.884
blue	Dapp1	585.538
blue	Crlf2	585.271
blue	Bco2	583.817
blue	Cd84	582.682
blue	Dnajc14	582.125
blue	Srgap1	581.449
blue	Cd164	581.343
blue	4833439L19Rik	580.968
blue	2010110E17Rik	580.54
blue	Ubald2	579.611
blue	Adhfe1	579.206
blue	Smarca4	578.096
blue	Endod1	577.892
blue	Med1	577.248
blue	Ptafr	576.957
blue	Ccnj	576.461
blue	Ube2d3	576.358
blue	Ltbr	576.107
blue	Rnf181	575.827
blue	Aff1	573.341
blue	Enpp5	572.348
blue	Gm7592	572.339
blue	Cd53	571.525
blue	Rhoh	571.388
blue	Ddx52	571.094
blue	Prkrip1	570.933
blue	Ifrd1	568.801
blue	Zfp992	567.141
blue	Tceanc2	567.101
blue	Zfp993	565.797
blue	Atp6v0e	565.309
blue	Tmem243	565.006
blue	Art3	564.348
blue	Polr2g	564.257
blue	Dctn5	564.166
blue	Drosha	563.723
blue	Yipf3	563.166
blue	Gm11427	562.95
blue	Cc2d1a	562.909
blue	Atg13	562.066
blue	Fam171a2	561.674
blue	Zfp36	561.08
blue	Senp1	560.553
blue	Mtmr14	560.433
blue	Arrdc4	559.121
blue	Tango2	558.559
blue	Rps6kb2	558.533
blue	Zfp180	558.513
blue	Gm32089	558.429
blue	Kpna3	557.748
blue	Med8	557.551
blue	Grap	556.844
blue	Cryba4	556.495
blue	Ngdn	556.478
blue	Akap6	555.913
blue	Gm9733	555.654
blue	Dnaja1	554.416
blue	F7	554.268
blue	Sell	554.17
blue	Rfc3	553.803
blue	Kif1c	553.668
blue	Zkscan6	553.122
blue	Mreg	553.067
blue	Wac	552.594
blue	Slc38a9	552.358
blue	Fndc7	551.996
blue	Gm7160	551.043
blue	Eif6	550.799
blue	Rufy1	550.627
blue	Tsc22d4	549.94
blue	Tdgf1-ps1	549.696
blue	Clk3	549.471
blue	Elovl2	548.93
blue	Gmeb2	548.76
blue	Sav1	548.543
blue	Gm16685	548.266
blue	Kdm7a	546.874
blue	Ccdc97	546.695
blue	Utp23	544.379
blue	Il6	544.296
blue	Lpxn	544.118
blue	Psma2	543.883
blue	Zdhhc4	543.674
blue	Baz1a	543.16
blue	Gtf2a1	543.005
blue	Gm15998	542.272
blue	Faap24	541.985
blue	Rtraf	541.284
blue	Cryzl1	540.958
blue	Ankmy1	540.319
blue	Smcr8	539.97
blue	Med15	539.33
blue	Gm18852	539.267
blue	Gm6610	538.729
blue	Stau1	537.417
blue	Snx16	536.823
blue	Gk5	536.606
blue	Taf6l	534.356
blue	Gm7582	533.656
blue	Zfp462	532.543
blue	Dio2	532.496
blue	Ube2l3	532.046
blue	Cyld	532.036
blue	Flii	531.798
blue	Ttyh2	531.667
blue	Nipa2	530.914
blue	Slc27a1	530.871
blue	Cptp	530.382
blue	Cpeb4	530.084
blue	Prrg4	529.97
blue	Tcp10b	529.891
blue	Zbtb17	529.847
blue	AI413582	529.782
blue	Slc7a8	528.048
blue	Tmem129	527.972
blue	Mlx	527.904
blue	Gpr31a	527.248
blue	Tusc1	526.602
blue	Morrbid	526.096
blue	Sertad3	526.063
blue	Pnrc2	525.87
blue	Sec22b	525.763
blue	Ggnbp2	522.43
blue	Ndufaf3	521.914
blue	Ebi3	521.53
blue	Spryd3	521.285
blue	Sgta	521.115
blue	S100a11	521.033
blue	Unk	520.702
blue	Yipf6	520.686
blue	Cenpl	520.332
blue	Slc25a43	520.194
blue	Tctn1	519.431
blue	Sfmbt2	519.152
blue	Sem1	518.912
blue	Ip6k3	518.722
blue	Mapk9	518.491
blue	Acyp2	518.198
blue	Sema3g	518.098
blue	Tbc1d9b	517.99
blue	Ralb	517.863
blue	Spata2	517.703
blue	Pkig	517.474
blue	Gtf3c5	516.473
blue	Mkrn1	515.883
blue	Ext1	515.077
blue	Filip1l	515.061
blue	Apobec1	514.548
blue	Art2a	514.156
blue	Ptk2	513.997
blue	Hdac1	513.17
blue	Rnaset2a	513.096
blue	Map2k2	512.648
blue	Slc25a20	512.458
blue	Gpr15	512.455
blue	Il18	512.285
blue	Tex14	512.143
blue	Zfp945	512.015
blue	Kif3b	510.874
blue	Brpf3	510.74
blue	Scfd1	510.224
blue	Elovl1	509.265
blue	S1pr2	509.226
blue	4933432I03Rik	508.929
blue	Cwc25	508.816
blue	Gm30881	506.253
blue	Gm34866	506.2
blue	Abi1	505.568
blue	Igsf11	504.57
blue	Gm35028	504.531
blue	Aqp9	504.367
blue	Dnajc7	503.853
blue	Plac8	503.645
blue	Tgfbi	503.592
blue	Ndufb1-ps	503.381
blue	Stk38l	503.187
blue	Vapb	502.866
blue	AI837181	502.753
blue	Tinf2	502.344
blue	Mrpl18	501.72
blue	Olfr433	501.094
blue	Ccl7	500.083
blue	Dennd2a	498.659
blue	Chd2	497.753
blue	Mapk7	497.427
blue	Dyrk1a	497.376
blue	1110002J07Rik	497.298
blue	Fbxw7	496.439
blue	Cdkn2d	496.433
blue	Dnmt3c	495.815
blue	Trit1	495.358
blue	Gm28100	495.165
blue	Asb6	495.123
blue	Stx7	494.648
blue	Gm7281	494.15
blue	Tmem222	493.509
blue	Zc3h7a	493.301
blue	Nhlrc3	493.131
blue	Atp6v1f	493.117
blue	Sowahc	491.962
blue	Yipf1	491.666
blue	Chmp5	491.664
blue	Ccdc130	491.042
blue	Upf2	489.751
blue	Abcd1	489.692
blue	Gm14086	489.646
blue	Tnfrsf8	489.261
blue	Rnf149	488.877
blue	Rtn4r	488.188
blue	St3gal6	486.698
blue	Mthfd2	486.684
blue	Tcf25	486.378
blue	Ubac2	486.091
blue	Usp32	485.06
blue	Tfip11	484.722
blue	D330050G23Rik	484.226
blue	Galns	483.557
blue	Bpifc	482.571
blue	Smc1b	482.237
blue	Gnb2	481.51
blue	Arcn1	481.465
blue	Rnf139	481.145
blue	Pip4k2c	480.951
blue	Plk2	480.92
blue	Dcun1d3	480.903
blue	Smg8	480.289
blue	Ctso	480.092
blue	Saraf	479.69
blue	Dclre1b	479.343
blue	Fyb	478.818
blue	Rab10os	478.517
blue	Urgcp	478.098
blue	Ms4a1	478.082
blue	Awat1	477.718
blue	Chst15	476.988
blue	Dctn3	475.853
blue	Ncoa5	475.467
blue	Dclre1a	474.335
blue	Etv6	473.893
blue	Dnhd1	473.381
blue	Galnt7	473.181
blue	BC031181	472.655
blue	Bcl2l13	471.896
blue	Dnmt3a	471.6
blue	Cd38	471.301
blue	Cebpb	471.106
blue	Hmgn3	470.865
blue	Larp1b	470.838
blue	Trak1	470.828
blue	Kpna4	468.73
blue	Dynlt1a	468.293
blue	Serpini1	468.088
blue	Zfyve26	467.758
blue	Sh2d1b1	467.036
blue	Napb	466.909
blue	Serpinb1c	465.87
blue	Ninj1	465.766
blue	Ido2	465.66
blue	Gm47903	465.584
blue	Mrpl14	465.33
blue	9330179D12Rik	465.163
blue	Krcc1	464.766
blue	Elof1	464.452
blue	Ndufa11	464.226
blue	Dnm2	464.117
blue	Ppp2r2d	463.67
blue	Ten1	462.112
blue	Zfp455	461.755
blue	Tdg	461.15
blue	Pcgf3	461.121
blue	Il20rb	460.434
blue	Neb	460.364
blue	G530011O06Rik	460.224
blue	Fez2	459.99
blue	Ppt2	459.482
blue	Rexo1	459.182
blue	Nts	457.127
blue	Ppp4r2	457.124
blue	Lyn	456.907
blue	Chmp1a	456.138
blue	Prss46	455.945
blue	Ciart	454.642
blue	Bnip2	454.474
blue	Taf7	454.453
blue	Fpgt	454.058
blue	Cycs	453.915
blue	Uvrag	453.411
blue	Rabepk	453.2
blue	Rab32	452.95
blue	Stx18	452.407
blue	Pex11a	452.036
blue	Fkbp8	451.915
blue	Numb	450.942
blue	Zfp287	450.343
blue	Lrrc4	450.25
blue	Lrch1	449.14
blue	Mpeg1	448.735
blue	Cyb561d1	447.683
blue	Btrc	446.945
blue	Xpo6	446.316
blue	Prkx	445.464
blue	Cnppd1	444.985
blue	Washc3	444.319
blue	Apba3	443.547
blue	Josd2	442.532
blue	1110059E24Rik	442.391
blue	Reep4	442.252
blue	Arl8a	441.766
blue	Hsdl1	440.783
blue	Mmadhc	440.69
blue	Trim17	439.194
blue	Vps33a	439.116
blue	Sirt2	438.956
blue	Faf2	438.778
blue	Tnfrsf1b	437.731
blue	Mfsd4b3-ps	436.433
blue	Ogfrl1	436.411
blue	Rbm15	436.059
blue	App	433.725
blue	C430002N11Rik	433.719
blue	Rfc5	433.426
blue	Dctn4	433.385
blue	Ankrd66	432.802
blue	Cnbd2	432.479
blue	Ell2	431.942
blue	Clcn1	430.723
blue	Fus	430.708
blue	Gpcpd1	430.633
blue	Zfp991	430.53
blue	Snx12	429.895
blue	Rictor	428.75
blue	Tcf20	428.709
blue	Naip3	428.403
blue	Atp6v0d1	428.071
blue	Pias4	426.112
blue	Nhlrc2	425.868
blue	Arap1	425.093
blue	Syngr2	424.293
blue	Arg2	424.251
blue	Ppp1r13b	423.987
blue	Gm43351	422.939
blue	Samd15	421.685
blue	Osbpl9	421.585
blue	Agpat1	421.447
blue	Syk	420.799
blue	Cep350	420.573
blue	Gpbp1l1	419.91
blue	Gnl1	417.773
blue	Fnip2	417.515
blue	Gm37787	415.973
blue	Htra2	415.388
blue	Chchd7	415.144
blue	Ufm1	414.486
blue	Pde6d	414.405
blue	Ccl2	414.075
blue	Gpm6b	413.832
blue	Spic	413.568
blue	Pla2g5	413.372
blue	Gm49579	412.404
blue	Lats1	411.149
blue	Cox14	410.986
blue	Wdr24	410.681
blue	Tet2	410.471
blue	Gm49254	410.445
blue	Aptx	410.397
blue	Gm10557	410.272
blue	Abhd10	409.445
blue	Gm614	409.419
blue	Slc25a37	409.322
blue	Gosr2	409.03
blue	Rhoq	408.141
blue	Zc3h12c	407.517
blue	9130230L23Rik	407.189
blue	Gm15433	406.476
blue	Cwc15	405.805
blue	Cited2	405.598
blue	Shf	405.13
blue	Edf1	404.323
blue	Nat2	403.853
blue	Ptdss2	403.792
blue	Trappc5	403.733
blue	Rel	403.256
blue	Chmp2b	403.214
blue	Ccl9	402.634
blue	Samd4b	401.359
blue	Zdhhc16	401.301
blue	Eif2ak1	400.292
blue	Cep128	399.206
blue	Ssbp1	397.068
blue	Aar2	396.95
blue	Dusp23	396.667
blue	Ankrd27	395.728
blue	Gpank1	395.688
blue	Smpdl3b	395.391
blue	Psmd9	394.539
blue	Baz2b	394.146
blue	Zfp384	393.367
blue	Unc93a2	393.154
blue	Nckap1l	390.161
blue	Airn	389.939
blue	Vta1	389.592
blue	Ubtd1	388.172
blue	Chpf	387.752
blue	Il1a	387.743
blue	Pwp1	387.338
blue	Ifitm6	386.967
blue	Gm18342	386.886
blue	Tmem183a	386.76
blue	Ift52	386.273
blue	Snap29	386.085
blue	Gde1	385.857
blue	Spon1	385.738
blue	Henmt1	385.73
blue	Eif1ad	384.371
blue	Kctd6	384.353
blue	Mif4gd	384.054
blue	Meak7	383.835
blue	Mettl6	383.745
blue	Dxo	383.271
blue	Gpr137b-ps	382.298
blue	Ip6k2	381.51
blue	Ifnar2	380.895
blue	Ppp2r5e	380.845
blue	Ndufs4	380.1
blue	Leng9	379.723
blue	Ciapin1	379.429
blue	Agpat4	378.698
blue	Nrg4	378.591
blue	Mid1-ps1	376.508
blue	Ap5z1	376.402
blue	Armc5	376.105
blue	Slc23a2	375.988
blue	Cep192	375.891
blue	Zdhhc12	374.851
blue	Meig1	374.287
blue	Xdh	371.159
blue	Smc1a	370.742
blue	Cib1	370.239
blue	Golga2	369.651
blue	Rnf215	369.547
blue	Tmem40	368.738
blue	Txnl4b	368.437
blue	Fam207a	368.392
blue	Gins4	368.034
blue	Chac2	367.971
blue	Gm48727	366.976
blue	Tnni3	366.453
blue	Armcx3	365.816
blue	Anks3	365.612
blue	Dtx2	365.54
blue	Slc38a7	364.921
blue	Rnf185	363.975
blue	Mttp	362.537
blue	Gm5831	361.324
blue	Amn1	359.977
blue	Tmem220	358.508
blue	4932441J04Rik	357.866
blue	Prelid1	357.8
blue	Alpk1	357.273
blue	Gpatch2l	357.014
blue	Hivep1	354.829
blue	Wbp2	354.445
blue	Tmed1	354.329
blue	Gm16181	354.24
blue	Pde4dip	353.709
blue	Derl2	352.867
blue	Zfp503	351.127
blue	Zfand2b	350.989
blue	Lin37	350.867
blue	Otud7b	350.563
blue	Cdc42se1	350.064
blue	Myo1c	349.338
blue	Shfl	348.718
blue	Brd4	347.934
blue	Sertad1	347.876
blue	Rsph9	347.848
blue	Tfpt	347.763
blue	Cd300ld2	345.697
blue	Zfp410	345.554
blue	Odf2	345.461
blue	Alg12	344.663
blue	Ndrg4	343.981
blue	Rhoa	343.723
blue	Tmem170b	342.277
blue	Pole3	341.721
blue	Plekha1	341.161
blue	Pamr1	340.16
blue	C3ar1	339.22
blue	Ddc	338.457
blue	Zbtb32	337.422
blue	Metap1	337.073
blue	Rad23b	336.93
blue	9130208D14Rik	336.604
blue	Erlin1	335.396
blue	Zfp275	335.387
blue	Slx4ip	334.902
blue	4833419F23Rik	334.804
blue	Uck1	334.517
blue	Dnajc16	333.74
blue	Gsk3a	333.621
blue	Pde11a	332.876
blue	Rbms1	332.052
blue	Prpf38b	331.614
blue	Cep170	331.353
blue	Gm11706	330.932
blue	Tnfrsf9	330.794
blue	Mcub	329.358
blue	Perm1	329.294
blue	Wasf2	327.366
blue	Golga7	326.755
blue	Arf3	326.494
blue	Rundc1	326.159
blue	Qrich1	325.548
blue	Ppif	325.285
blue	Stk39	324.496
blue	Axl	324.16
blue	Alkbh3	323.434
blue	Pcbp1	323.07
blue	Akna	321.932
blue	Fpr1	319.467
blue	Eif2s2	319.263
blue	Osbpl5	318.266
blue	Epb41l2	317.44
blue	Myo16	315.983
blue	Cfl2	315.645
blue	Zfp335	315.512
blue	Fam76a	314.658
blue	Mau2	314.37
blue	Crtc2	314.309
blue	P2ry10b	314.216
blue	Angpt2	313.953
blue	Ppp2r5a	312.967
blue	Atg3	312.307
blue	Nkapd1	312.085
blue	Sdc4	311.095
blue	Acbd3	310.675
blue	Cd300e	310.378
blue	Phospho2	309.736
blue	Hyal1	309.061
blue	Ppp2r5b	308.227
blue	Atp13a2	305.73
blue	F830045P16Rik	305.587
blue	Arpc1a	305.083
blue	Elp5	304.631
blue	Gm15753	303.784
blue	Aurkaip1	303.582
blue	Tjap1	303.08
blue	Cttn	301.793
blue	Gm13986	301.148
blue	Vrk3	299.925
blue	A230028O05Rik	299.409
blue	Flot1	299.246
blue	Fcgr2b	299.152
blue	Med28	298.787
blue	Nrap	297.999
blue	Cpsf7	297.524
blue	Xrn1	297.346
blue	Gm4117	296.814
blue	Tnip3	296.706
blue	Supt7l	295.97
blue	Rubcnl	295.546
blue	Rsbn1	295.484
blue	Zfp758	294.728
blue	Hspa1b	293.531
blue	Ccl3	292.327
blue	Lmf2	292.135
blue	Mapk1ip1l	291.21
blue	Atp6v1e1	290.274
blue	Zfp655	289.698
blue	Soat1	289.267
blue	Cdc42	288.548
blue	Arrdc1	287.524
blue	Htr2b	286.523
blue	B9d2	286.302
blue	Pqlc2	285.494
blue	Ubl5	285.493
blue	Cdh5	285.474
blue	Ssh1	284.133
blue	Skil	282.923
blue	1190001M18Rik	282.9
blue	Ptp4a2	282.826
blue	9130023H24Rik	281.379
blue	Hsbp1	280.139
blue	Fiz1	279.531
blue	Cfap20	279.271
blue	Mylpf	278.933
blue	Rbm22	278.443
blue	Arfgap2	277.572
blue	Slc30a1	277.286
blue	Ambra1	277.28
blue	Pea15a	275.608
blue	Wsb2	274.524
blue	Ogfod2	274.307
blue	Tbcb	270.148
blue	A930006K02Rik	269.862
blue	Rps24	269.691
blue	Arf6	267.99
blue	Tbc1d15	267.307
blue	Rhog	265.286
blue	Ptpn23	264.777
blue	Mllt3	263.349
blue	Gm26648	263.173
blue	Acd	261.382
blue	Tmem161b	260.488
blue	Gm19439	260.304
blue	Rab37	258.422
blue	St18	258.086
blue	Acsl4	257.251
blue	Emc7	256.191
blue	Gm2065	255.889
blue	Zmynd8	254.619
blue	Rab11fip1	253.285
blue	Zfp62	252.801
blue	Pdcd1lg2	250.554
blue	Ly96	250.14
blue	Gabpb1	249.723
blue	Ehd1	249.169
blue	Ncam2	248.924
blue	Gm50433	248.791
blue	Rpf2	248.281
blue	Csnk1g1	247.828
blue	Pdcd6	247.645
blue	Narf	247.567
blue	Crk	246.648
blue	Gm1821	244.076
blue	Tlcd2	243.815
blue	Atf6b	243.369
blue	Ap3s1	240.796
blue	Abr	239.725
blue	Zfp346	239.067
blue	Dtd2	237.316
blue	Gga1	237.146
blue	Psma3	237.135
blue	Ndufa3	236.747
blue	Tmem59	236.063
blue	Dap	232.684
blue	Supt6	232.362
blue	Taf8	229.879
blue	Ribc1	228.983
blue	Gm35025	227.963
blue	Dera	224.304
blue	Kalrn	222.994
blue	Eps8	222.922
blue	Gas7	221.208
blue	Apip	220.664
blue	Cry1	219.062
blue	Cript	218.316
blue	Slc39a13	218.309
blue	Renbp	217.386
blue	Mtif3	217.262
blue	Kat6a	215.737
blue	Bet1l	214.934
blue	Zfp459	214.364
blue	Mrpl44	214.233
blue	Fam160b2	213.201
blue	Ppp1r2	213.059
blue	Faf1	211.921
blue	Polr2m	211.874
blue	Cox11	211.751
blue	Mmp13	210.276
blue	Usp16	207.265
blue	Xrcc4	206.859
blue	Tlr7	206.83
blue	Vamp4	206.62
blue	Ldha	205.434
blue	Thrap3	205.137
blue	Tmem63b	203.781
blue	Lyrm2	203.765
blue	Gm11382	203.269
blue	Gm15787	203.254
blue	Dcaf11	203.212
blue	Wdr53	202.044
blue	Nck1	201.677
blue	Sh3bp1	201.349
blue	Naxe	201.134
blue	Gm6483	200.699
blue	Scamp2	200.148
blue	Eif4e	199.736
blue	Ntn1	198.844
blue	Lin9	197.556
blue	8030451A03Rik	195.651
blue	Tradd	195.062
blue	Bri3	195.027
blue	Ostf1	194.885
blue	Hjurp	194.472
blue	Pigh	193.718
blue	Mkln1	191.084
blue	Amz2	190.825
blue	Zfp426	186.291
blue	Gga3	182.567
blue	Asprv1	181.734
blue	Mbnl2	181.414
blue	Abi3	180.559
blue	Znrd1	179.658
blue	Usp35	177.76
blue	Plxna2	176.03
blue	4932438A13Rik	175.399
blue	S100a13	174.346
blue	Prr14	173.876
blue	Scyl3	173.505
blue	Commd8	173.169
blue	G6pdx	172.579
blue	Zfp592	171.742
blue	Ykt6	171.437
blue	Zfand2a	169.779
blue	Ubr4	168.545
blue	Snx7	167.944
blue	Cacna1b	167.632
blue	Dync1li1	167.576
blue	Gm47754	167.422
blue	Eva1b	167.38
blue	Mark3	166.456
blue	Mapre2	165.418
blue	Iglon5	165.273
blue	Phf5a	165.078
blue	Clmp	164.591
blue	Capza1	164.051
blue	Bdp1	163.078
blue	Poll	162.773
blue	Wfdc17	162.667
blue	Lhfpl2	162.198
blue	Iqck	161.195
blue	Tab3	160.551
blue	Polr2c	160.213
blue	Trp53bp2	160.12
blue	Maea	159.385
blue	Gpr35	159.115
blue	Ccdc39	158.9
blue	Gm11496	158.28
blue	Gm3365	158.229
blue	Atp7a	157.36
blue	Gm20560	154.943
blue	Ier3	154.669
blue	Cox19	154.58
blue	Acoxl	151.77
blue	C920009B18Rik	151.588
blue	Safb	151.244
blue	Slc39a2	150.032
blue	Gm4610	149.546
blue	Gm10382	146.501
blue	Klhl18	146.06
blue	Itgb8	145.984
blue	D430042O09Rik	145.077
blue	Cldnd1	144.469
blue	Gm4129	144.205
blue	Olfr1444	142.001
blue	Msantd4	140.871
blue	Cep162	140.856
blue	Zwint	139.776
blue	Luzp1	138.609
blue	F730043M19Rik	137.33
blue	Slc26a2	136.592
blue	Tmub1	135.796
blue	Tada3	134.808
blue	Znhit2	133.228
blue	Gm28809	130.681
blue	Smarcal1	129.547
blue	Upf1	128.504
blue	Dnajc4	126.718
blue	Gm42917	126.044
blue	Il1r2	125.672
blue	Lsm12	124.981
blue	2310022A10Rik	124.608
blue	Eif1b	123.708
blue	Timm22	123.61
blue	Adora3	121.328
blue	Gatad1	120.615
blue	Ddt	120.463
blue	Acacb	119.978
blue	Gm8979	117.044
blue	Zfp949	116.824
blue	Scaf1	116.492
blue	Pom121	114.645
blue	Gm12551	114.463
blue	Pag1	113.691
blue	A4galt	108.882
blue	Alg13	108.32
blue	Psmb7	108.223
blue	Rps6ka4	105.443
blue	Abracl	104.194
blue	Rgs1	101.224
blue	Ccdc174	100.461
blue	Slc30a6	100.387
blue	Tmem248	99.4625
blue	Mtf1	99.1515
blue	Zfp688	98.6456
blue	Ankrd13a	98.1248
blue	Atp6v1g1	97.7789
blue	Noxred1	96.5894
blue	D130040H23Rik	96.5833
blue	Cxxc1	95.7398
blue	Cd2ap	95.4862
blue	Vps4a	95.1075
blue	Mrpl10	94.2521
blue	Atxn1l	93.5721
blue	Gfi1b	93.5186
blue	Mrtfa	91.9481
blue	Slc38a6	91.5979
blue	4933434E20Rik	91.4591
blue	Gtf2h2	91.0144
blue	Trappc1	90.7577
blue	Srr	89.5949
blue	Zfp131	89.2614
blue	Gpx1	87.9509
blue	Tab2	86.2918
blue	Gm13166	86.0938
blue	Uqcrc2	83.9107
blue	Fap	83.5932
blue	Ahrr	82.9215
blue	D17H6S53E	82.6741
blue	Phactr1	82.545
blue	Ism2	82.1751
blue	Pip4p1	81.5858
blue	Ppp4r3a	81.4979
blue	Dvl3	79.3265
blue	Gna14	79.2311
blue	Trappc4	78.313
blue	Fam20c	78.1135
blue	Zfp458	77.6366
blue	Gm50020	77.3419
blue	Tspoap1	76.3497
blue	Gpsm3	75.5925
blue	Slc6a8	73.1716
blue	Mrpl4	69.9635
blue	Gnai2	69.8979
blue	Slc35f5	68.9994
blue	Apeh	67.8551
blue	Gnrhr	67.7845
blue	Gm31166	67.3467
blue	9130230N09Rik	67.2093
blue	Letm2	66.9783
blue	Trub2	66.3063
blue	Tti2	65.2058
blue	D430020J02Rik	64.5114
blue	Zfp408	61.5765
blue	Slc25a33	61.5588
blue	Kctd20	60.6515
blue	Denr	60.5122
blue	Zbtb3	59.1554
blue	Gm43380	56.3569
blue	Tubg1	55.9954
blue	Gtf2h3	55.6316
blue	A530072M11Rik	54.5718
blue	2610002M06Rik	53.9707
blue	Lin52	53.7282
blue	Naa80	52.1433
blue	Cactin	51.2618
blue	Gm50169	50.9181
blue	Sin3b	50.7651
blue	Psenen	48.8059
blue	Ildr1	48.7477
blue	Slc35b3	45.7932
blue	Bicra	45.2795
blue	Mtfr1	43.6773
blue	2810021J22Rik	43.3041
blue	Cep290	43.2053
blue	Arid4a	43.124
blue	Sfswap	43.0911
blue	Fbxo4	41.5893
blue	Smdt1	40.2739
blue	Nrg1	36.3933
blue	4931414P19Rik	36.2082
blue	Stk36	34.4495
blue	Kif3c	32.4814
blue	Swt1	32.305
blue	Adgb	32.1524
blue	Gm26660	31.3402
blue	Tbc1d22b	30.1046
blue	Chac1	28.4334
blue	Pygm	27.0821
blue	Erbb3	26.8266
blue	Ppp1r35	24.894
blue	Gm8459	24.2384
blue	Epb41l1	23.4518
blue	Trim39	22.5931
blue	Kdm3b	22.4568
blue	9030025P20Rik	21.2866
blue	Rheb	20.9166
blue	Ugp2	20.1149
blue	Gm38560	19.8386
blue	Gm16973	19.6592
blue	Knop1	18.9449
blue	Cdkl3	18.1583
blue	Inca1	18.1193
blue	Fbxo44	17.1868
blue	Pbxip1	16.4572
blue	Mki67	15.7583
blue	Smim8	14.0909
blue	Ess2	13.9652
blue	Gm17193	13.4672
blue	Gm10516	13.0693
blue	Tars	11.5763
blue	Nup88	11.0651
blue	Zfp213	9.84115
blue	Ehd4	9.55458
blue	Zfp341	9.17499
blue	Serpinb1b	8.20714
blue	Ncoa7	8.14123
blue	Efhb	7.99764
blue	Cdk8	7.58079
blue	2008-03-01	6.99894
blue	BC049715	6.91557
blue	Rbm18	6.53772
blue	Sh3tc1	5.97657
blue	AA986860	4.84817
blue	Gm11914	4.79184
blue	Sec23a	4.6566
brown	Zfp324	318.228
brown	Mcm9	317.805
brown	Nr3c1	309.904
brown	Krt16	301.535
brown	Cemip2	301.398
brown	Nt5c1a	300.647
brown	Tom1l2	300.186
brown	Nlgn2	298.435
brown	Stx2	298.294
brown	Klf4	297.43
brown	Map2k4	291.884
brown	Zdhhc18	290.918
brown	Tspan13	290.535
brown	B3gnt4	290.426
brown	Rcbtb1	289.916
brown	Rab10	289.839
brown	Rtn3	286.803
brown	Birc6	286.796
brown	Gna13	285.643
brown	Gm13348	284.821
brown	4933406J09Rik	282.53
brown	Chmp1b	281.53
brown	Ttc39c	280.601
brown	Prm1	280.289
brown	Map4	280.2
brown	Clic4	279.299
brown	Atxn7l3	279.088
brown	B430306N03Rik	277.677
brown	Tpst2	276.908
brown	Crim1	276.627
brown	Arhgap10	274.353
brown	Rad21	274.074
brown	Fzr1	274.068
brown	Phf21a	273.937
brown	Wdfy1	272.13
brown	Olfr231	270.834
brown	Rab21	270.074
brown	Dhfr	269.574
brown	Osgin2	268.743
brown	Tbc1d20	268.394
brown	Med21	266.99
brown	Gstt1	265.904
brown	Efhd2	265.575
brown	Cnih4	265.46
brown	Rnaseh2b	264.718
brown	Ccdc71l	264.249
brown	Ccne1	263.936
brown	Akap7	263.826
brown	Eapp	263.48
brown	Apobec4	263.347
brown	Phf23	263.146
brown	Arl4a	263.07
brown	Sec24b	262.898
brown	Akt3	262.155
brown	Strip1	262.004
brown	Flnb	261.66
brown	Cd86	261.042
brown	Slamf1	260.952
brown	Hmga1	260.937
brown	Shoc2	260.356
brown	Inpp1	259.874
brown	Gm44488	258.738
brown	Gfpt1	258.542
brown	Ankib1	258.391
brown	Pcnx	258.288
brown	Map2k1	257.898
brown	Intu	257.844
brown	Ppp2ca	257.43
brown	Mecp2	257.4
brown	Pi4k2a	256.422
brown	Socs2	255.812
brown	Arpc5	255.485
brown	Zswim5	255.425
brown	Ptk2b	255.052
brown	St8sia5	254.203
brown	Vma21	254.164
brown	Asf1a	253.941
brown	Lin54	253.436
brown	F8	253.239
brown	Jdp2	252.801
brown	Prex1	252.651
brown	Adprm	252.425
brown	Atp6v0b	252.294
brown	Fbxw11	252.192
brown	Dcbld2	252.014
brown	Med13	251.736
brown	Zfp446	251.563
brown	1810013L24Rik	251.037
brown	Otud1	250.521
brown	Bloc1s6	250.485
brown	Gm38339	250.202
brown	Lemd2	250.077
brown	Bmp10	249.874
brown	Gm20186	248.446
brown	Tmod1	248.204
brown	Slc9a1	248.091
brown	Psip1	247.517
brown	2310043P16Rik	247.484
brown	Atp1b3	247.249
brown	Kdm4a	246.89
brown	Hbp1	246.834
brown	Rnf225	246.816
brown	Mtus1	246.814
brown	Suds3	246.505
brown	Vwa3b	246.287
brown	Tacr2	245.688
brown	BC048403	245.069
brown	Stk35	244.461
brown	Dnajc1	243.957
brown	Msi2	243.951
brown	Slc44a3	243.629
brown	Slc1a1	243.342
brown	Slc6a19	242.332
brown	Ube2z	242.046
brown	Nfe2l1	240.854
brown	Slc8b1	240.41
brown	Fam20b	240.273
brown	Cldn23	239.765
brown	Rilpl1	238.687
brown	Mul1	238.559
brown	Crkl	238.402
brown	Tmem104	238.395
brown	Dpy19l3	237.987
brown	Osbp2	237.737
brown	Rnf24	237.685
brown	Rab3ip	237.32
brown	Smurf1	237.163
brown	Abhd13	236.987
brown	Gm50397	236.949
brown	Hist3h2a	236.949
brown	Angpt1	236.925
brown	Focad	236.52
brown	Pgf	236.133
brown	Pla2g4a	236.005
brown	Adora2b	235.518
brown	Midn	234.522
brown	Smap1	234.436
brown	Clvs1	234.4
brown	Fanca	234.261
brown	Gm13713	234.211
brown	Tnik	234.008
brown	Myo10	233.987
brown	Mycl	233.883
brown	H3f3a	233.787
brown	Timp1	233.632
brown	Prx	233.416
brown	Slc6a4	232.25
brown	Fam49b	232.213
brown	Adck1	231.587
brown	Itpk1	231.395
brown	Vopp1	231.314
brown	Bmp8b	231.202
brown	Sik3	231.106
brown	Tspan15	229.847
brown	Ghr	229.544
brown	Ppm1h	229.327
brown	2310011J03Rik	228.76
brown	Gm43814	228.593
brown	Naif1	228.584
brown	Pex14	228.406
brown	Hk1	227.499
brown	Amigo3	227.386
brown	Sdcbp2	227.374
brown	Asph	227.075
brown	Arid5b	226.954
brown	Faah	226.322
brown	Ypel5	226.151
brown	Gm43636	225.952
brown	Btg1	225.874
brown	Lemd3	225.682
brown	Il10rb	225.648
brown	Pnrc1	225.488
brown	Slc18a1	225.308
brown	Abcd3	224.675
brown	Car2	224.508
brown	Wdtc1	224.363
brown	Nkiras2	223.736
brown	Bcl6	222.655
brown	Itprip	222.61
brown	Hipk1	222.087
brown	Insyn2a	221.604
brown	Gm26616	221.41
brown	Chpt1	221.359
brown	Zfp654	221.004
brown	Gm12764	220.092
brown	Rab5a	220.092
brown	Ido1	220.083
brown	Pacs2	219.65
brown	Rin2	219.346
brown	Lrrc75a	219.046
brown	Gm48529	218.661
brown	Patl1	218.519
brown	A930015D03Rik	218.449
brown	Spred1	218.4
brown	Msh3	217.556
brown	Srsf2	217.189
brown	Itpkb	217.133
brown	Mlxip	216.536
brown	Suco	215.633
brown	Nfil3	214.941
brown	Gng12	214.311
brown	Stk40	213.753
brown	Coq8a	213.088
brown	Lrrc41	212.927
brown	Smc5	212.258
brown	Dlgap4	211.467
brown	Bcl7b	210.913
brown	Upp1	210.686
brown	Rnf144a	210.612
brown	Basp1	210.554
brown	B230398E01Rik	210.419
brown	Mgat4a	209.962
brown	Zcchc4	209.712
brown	1700123O20Rik	209.279
brown	Frs2	208.481
brown	Paf1	208.339
brown	Slc17a8	208.311
brown	Jak1	208.253
brown	Ptgs2os2	207.734
brown	Ndel1	207.67
brown	Runx2	207.654
brown	Gm26902	207.626
brown	Tgm2	207.517
brown	Bmp8a	207.098
brown	Skap2	206.954
brown	Plagl1	206.454
brown	Cd200r3	206.126
brown	Inhba	206.116
brown	Nr1d2	205.335
brown	Slc9a3r1	205.297
brown	Golt1b	205.139
brown	Lasp1	204.874
brown	Adnp2	204.774
brown	B230303A05Rik	204.503
brown	Cnn3	203.656
brown	Clip1	203.273
brown	Ehbp1l1	202.325
[truncated: 10,622 more rows]

## Sheet: Supplementary Table 6
Supplementary Table 6. List of genes in each module ranked by connectivity index (kwithin) at 8h p.i. (female and male BMDMs)
Module name	Gene name	kWithin
black	Cebpa	192.707
black	S1pr1	190.003
black	Slc36a4	189.809
black	Morc2a	188.339
black	Akap8	187.852
black	Frrs1	187.738
black	Soga1	187.257
black	Adssl1	187.158
black	Yy1	185.524
black	Synj2	184.725
black	Iars2	183.347
black	Slc7a6	180.174
black	Dhx33	177.439
black	Fam210a	177.196
black	Polr3e	174.857
black	Zzz3	174.654
black	Cxcr4	174.622
black	Nfx1	174.418
black	Agap1	174.364
black	Dmxl2	174.256
black	Zfp652	173.513
black	Capn7	172.041
black	Slc25a30	171.864
black	Stxbp5	171.417
black	Zfp146	171.143
black	Ckap4	171.087
black	Fgd3	170.816
black	Mlst8	170.574
black	Tgfbr1	170.476
black	Trmt2a	170.447
black	Agfg2	168.339
black	Stk10	167.028
black	Tmem97	166.925
black	Agl	166.513
black	Asl	166.035
black	Flcn	165.858
black	Tbc1d24	165.216
black	Utp4	164.994
black	Nol9	164.354
black	Nop16	163.794
black	Zmynd19	163.109
black	Tada2b	162.122
black	Brd1	161.824
black	Dnase2a	161.203
black	Abhd4	160.824
black	Snapc4	160.356
black	D10Wsu102e	159.945
black	Ticam2	159.375
black	Ctr9	159.25
black	Abcf3	159.09
black	Aph1c	158.865
black	Exoc8	158.478
black	Serpinb6a	158.345
black	Kif16b	157.775
black	Prep	157.352
black	Dars	157.261
black	Matr3	156.207
black	Wdr4	156.156
black	Usp36	155.879
black	Angel2	155.829
black	Foxk2	155.439
black	Zpr1	155.094
black	Mtrr	155.034
black	Pcyt2	154.994
black	Syngr1	153.908
black	Tecpr1	153.866
black	Dnaja3	153.772
black	Tsku	153.633
black	Amz1	152.334
black	Gart	152.256
black	Ppm1f	152.229
black	Utp20	151.974
black	Rpf1	151.973
black	Siva1	151.758
black	Cdc42se2	151.757
black	Nav2	151.591
black	Riok2	151.26
black	Nhlrc3	151.165
black	Adck5	151.07
black	Adi1	150.874
black	Cluh	150.504
black	Zadh2	150.064
black	Aspscr1	149.969
black	Mvd	149.731
black	Cep170b	149.27
black	Arfgef2	149.206
black	Ankrd10	148.722
black	Twnk	148.649
black	Otulin	148.252
black	Pacc1	147.633
black	Fhod1	147.575
black	Pwp2	147.166
black	Fam45a	147.136
black	Snap47	147.064
black	Bccip	146.982
black	Surf6	146.733
black	Fam136a	145.279
black	Ddb1	145.071
black	Tmem214	144.307
black	Hsf1	144.242
black	Hdac2	143.463
black	Slc25a32	143.291
black	Slc19a2	143.05
black	Exosc1	142.803
black	Txndc11	142.651
black	Tmcc1	142.399
black	Mrpl50	142.32
black	Nudcd2	141.854
black	Capn15	141.599
black	Trim27	141.512
black	Mnt	141.492
black	Kcnj2	141.347
black	Nifk	141.314
black	Sgsm3	140.297
black	Mgat2	140.282
black	Pdik1l	140.107
black	Mfsd11	139.874
black	Prpf19	139.565
black	Map3k7	139.561
black	Gmpr2	139.324
black	Ralgps1	139.286
black	Gemin5	139.282
black	Trpv4	138.875
black	Fam118b	138.692
black	Eif2ak4	138.533
black	Otud6b	137.8
black	Fbxo32	137.753
black	Ubn1	137.567
black	Usp2	137.282
black	Chek2	137.152
black	Cd300c2	136.79
black	Hs1bp3	136.672
black	Abcb4	136.315
black	Kdelr2	136.272
black	Spast	135.886
black	Incenp	135.641
black	Ubr3	135.002
black	Xpo5	134.811
black	Zfp472	134.375
black	Anp32b	134.24
black	Acpp	133.513
black	Zfp874b	133.312
black	Tial1	133.142
black	Atad3a	133.026
black	Nin	132.925
black	Ice1	132.874
black	Retreg2	132.698
black	Prmt3	132.407
black	Afg3l1	132.109
black	Nat10	131.837
black	Srm	131.64
black	Irs2	131.614
black	Ice2	131.393
black	Mrpl2	130.429
black	Rhbdd2	130.322
black	Kti12	130.208
black	Ubqln2	129.907
black	Hebp1	129.478
black	Myo1f	129.153
black	Cbl	128.818
black	Armt1	128.505
black	Asxl2	127.997
black	Nob1	127.85
black	Pus7	127.603
black	Rgl2	127.433
black	Gmfb	127.139
black	Brap	127.131
black	Gramd4	126.422
black	Yae1d1	126.286
black	Rsad1	126.272
black	Tmem65	125.943
black	Trim16	125.348
black	Dapk1	124.971
black	Cdk4	124.164
black	Fbxo9	124.049
black	Lonp1	123.963
black	Tspyl2	123.95
black	Ets1	123.622
black	Tbc1d8b	123.482
black	Alkbh8	123.415
black	Odf2	123.39
black	Slc26a6	123.308
black	Ado	122.877
black	Cd300lb	122.831
black	Ddx31	122.118
black	Nr2c2ap	121.994
black	Ccdc93	121.813
black	Polg	121.129
black	Prune1	121.045
black	Tab1	121.014
black	Ttc37	120.858
black	Riox1	120.691
black	Nelfa	120.624
black	Slc2a3	120.552
black	Nomo1	120.272
black	Nadk	120.229
black	Cdkn2aip	119.758
black	Rpl5	119.712
black	Carf	119.602
black	Sacs	119.156
black	Wdr75	119.113
black	Clpp	118.762
black	Map3k20	118.596
black	Zfp764	118.491
black	Tsen54	118.435
black	Tmc8	118.428
black	Gm10521	117.936
black	Lrpprc	117.75
black	Lrrc27	117.628
black	Utp14b	117.556
black	Depdc7	117.429
black	Mios	117.37
black	Ddx50	117.29
black	Rtcb	117.094
black	Fam98a	117.019
black	Cuedc1	116.728
black	Rbm15b	116.604
black	Upf3b	116.502
black	Zbtb11	116.399
black	Ash2l	116.256
black	Elmsan1	116.07
black	Ube3c	115.876
black	Zfp869	115.266
black	Tmppe	114.971
black	Epm2aip1	114.896
black	Xpo4	114.487
black	Timm9	114.425
black	Sirt7	114.383
black	Atg14	114.056
black	Smurf2	113.749
black	Ogt	113.646
black	N6amt1	112.467
black	Snx15	112.251
black	Clcn3	112.183
black	Ier5l	111.699
black	Rpp14	111.544
black	Zbtb1	111.488
black	Mcu	111.153
black	Slc39a9	110.901
black	Rrp12	110.867
black	Poldip2	110.528
black	Akt1s1	110.428
black	Zfp59	110.112
black	Zfp553	109.967
black	Pgm2	109.631
black	Anp32e	109.506
black	Pank3	109.479
black	Sorbs3	109.446
black	Fktn	109.229
black	Nlrc4	109.199
black	Ndufaf4	109.157
black	Eed	109.144
black	Dynll1	109.105
black	Gigyf1	108.557
black	Eif3l	108.544
black	Ddx18	108.354
black	Ncbp1	108.262
black	Atl2	107.973
black	Zfp617	107.896
black	Zfp958	107.892
black	Trim33	107.851
black	Taco1	107.342
black	Pkd2	107.097
black	Dync1li2	107.048
black	Aacs	106.404
black	Ppp1r13l	105.872
black	Lrp1	105.74
black	Eif2b3	105.52
black	Rhod	105.427
black	Gfer	105.346
black	Tfb2m	104.258
black	Mrpl41	103.559
black	Clock	103.322
black	Trp53inp1	102.905
black	Nmrk1	99.2901
black	Hsd17b7	98.0089
black	Rprd2	97.6884
black	Ddx10	97.6548
black	Ncf2	94.7865
black	Slc1a5	94.7444
black	Id3	94.3822
black	Coprs	91.2001
black	Rita1	91.1217
black	Rhbdd3	91.0788
black	Ctbp2	90.4966
black	Arih2	90.1378
black	Ctcf	88.7859
black	Cds2	84.7733
black	Xylt2	84.1468
black	Mettl1	79.2526
black	Huwe1	78.6684
black	AI480526	77.0299
black	Terf2	75.0875
black	Msmo1	72.3707
black	Cetn3	71.2553
black	Zw10	71.1736
black	Spred2	70.7776
black	Ptcd3	69.5985
black	Brd8	69.3443
black	Polr2h	68.533
black	Zfp28	67.3832
black	Ppp1cc	65.5956
black	Tshz1	65.0985
black	Usp24	65.064
black	Srek1	64.7376
black	Zfp607a	62.3239
black	Zfp110	60.0308
black	Zfp871	57.9958
black	BC005561	56.9121
black	Pbrm1	56.2473
black	Tbc1d12	55.8224
black	Dcstamp	55.6739
black	Cep78	55.6594
black	Tubgcp5	54.5288
black	Trmt13	53.0818
black	Bloc1s2	51.7332
black	Sco2	51.6457
black	Pkdcc	50.2557
black	Nap1l1	49.5277
black	Mllt10	48.9939
black	Gm44729	48.6184
black	A430005L14Rik	48.331
black	5930430L01Rik	48.2264
black	Dimt1	48.0598
black	Nhlrc1	48.0191
black	Zfp65	47.9249
black	Nsun5	47.3858
black	Maco1	47.108
black	Mrps27	46.8968
black	2210011C24Rik	46.6814
black	Exosc4	46.5729
black	Nup160	46.4901
black	Cxxc1	46.2308
black	Pdrg1	46.1939
black	Smyd5	46.0793
black	Hccs	45.9417
black	Zfyve9	45.8558
black	Dlat	45.4834
black	Rbsn	45.0189
black	Mybbp1a	44.9095
black	Cenpu	44.7819
black	Tbl3	44.7069
black	Ap5z1	44.6683
black	Rcor3	44.2746
black	Bace1	43.7572
black	Zdhhc13	43.7373
black	Nde1	43.6258
black	Carnmt1	43.4111
black	Fos	43.1961
black	Srl	42.5637
black	Zbed5	42.4382
black	Tbc1d15	41.9119
black	Tmem119	41.7709
black	9130019O22Rik	41.7426
black	Rce1	41.6821
black	Setd1a	41.4382
black	Dnajc5	41.3728
black	Uri1	40.9913
black	Kbtbd7	40.7754
black	Zgpat	40.6367
black	Gna11	40.6298
black	Simc1	40.5042
black	Cmtm8	40.1913
black	Rnf227	40.1654
black	Cplane1	39.7336
black	Ubiad1	39.7276
black	Slc9a5	39.532
black	Dnajb9	39.4948
black	Plekhg5	39.4923
black	Hey1	38.9623
black	Hoxa1	38.5076
black	Zfp202	38.4567
black	Lyrm4	38.3856
black	Rrp15	38.3638
black	Pabpc4	38.3445
black	Zfyve19	37.523
black	Actr5	36.8343
black	Hic2	35.3031
black	Clk2	35.2035
black	Cacnb1	34.7959
black	Uck1	34.2671
black	Tsfm	34.133
black	Errfi1	33.8032
black	Zfp597	33.789
black	Dhx29	33.5122
black	Acrbp	33.4769
black	Zmym5	33.4739
black	Ulk3	33.456
black	Dlst	33.1846
black	Spef1	33.0288
black	Yars	33.0263
black	Plxna3	32.668
black	Stk11	32.4934
black	Per2	31.5137
black	Phb	31.5
black	Jtb	31.2632
black	Polr1c	31.1777
black	Prr3	30.9733
black	Zcchc17	30.8191
black	Zfp668	30.6287
black	Itpkc	30.1503
black	Tsen15	29.9773
black	Gm6209	29.8962
black	Slc15a4	29.8933
black	Taf1d	29.7004
black	Pex10	29.1177
black	Gm20939	28.7821
black	Ctu1	28.1865
black	Rnf19a	27.3604
black	Snhg20	27.0212
black	Zfp942	26.784
black	Edrf1	26.48
black	Magef1	26.3739
black	Gpx4	26.3655
black	Slc27a6	26.0527
black	Sun1	25.8399
black	Fam76b	25.7143
black	Tasor	25.6572
black	Sel1l3	25.606
black	Yif1a	25.4887
black	Ifrd2	25.3783
black	Adgrg1	25.3192
black	Asap2	25.2984
black	Ciao2a	25.2674
black	Zfp940	25.2021
black	Parp2	25.1083
black	Pitpnc1	25.0007
black	Oma1	24.9576
black	Gm49797	24.7897
black	Kmt5b	24.6982
black	Erf	24.4774
black	Gm10130	24.3532
black	5730455P16Rik	24.2137
black	Zfp729a	24.0166
black	Slc16a12	24.0098
black	Mbd6	23.9971
black	Tmem42	23.9824
black	Slc35g1	23.719
black	Eif2b1	23.5915
black	Ccdc22	23.2969
black	Ncs1	23.2782
black	Acat2	23.2521
black	Mtg2	23.1255
black	Zfp36l2	22.6449
black	Timm8b	22.2969
black	Slc25a4	21.6129
black	Pvt1	20.7949
black	Zfp386	20.4396
black	Abca5	19.7504
black	Tomm5	19.4438
black	Pacrg	19.3025
black	Zfp566	19.2366
black	Tatdn1	19.1231
black	Olfml3	18.9125
black	Zfp111	18.9056
black	Zfp606	18.8867
black	Rnf219	18.8477
black	Arhgef2	18.8329
black	Gzf1	18.6148
black	Dyrk3	18.5983
black	Treml1	18.3483
black	1110065P20Rik	18.3401
black	Zfp943	18.2989
black	Ippk	18.1362
black	Cacna1a	18.0819
black	Mtrf1l	17.8498
black	5830415G21Rik	17.7592
black	Idi1	17.2324
black	Hira	17.183
black	Zfp709	16.9769
black	St7l	16.6013
black	Pdcd7	16.1934
black	Cenpb	15.9345
black	Eid2	15.9242
black	Gm14295	15.6227
black	1110038B12Rik	15.5373
black	Cep57	15.5075
black	Vcpkmt	15.5055
black	Hmg20b	15.04
black	Ttll3	14.9878
black	Mettl17	14.6994
black	Fastk	14.6915
black	Trim7	14.2317
black	Adcy2	14.1343
black	Map3k6	14.095
black	Rtn4ip1	14.0766
black	Arhgap21	13.9064
black	Dok4	13.5985
black	Stk16	13.2877
black	Fkbp14	13.1279
black	Ska3	13.0979
black	Rufy1	13.0935
black	Gar1	13.0285
black	Klhdc8b	12.97
black	Ppard	12.6176
black	Scoc	12.2374
black	Ksr1	12.0952
black	1700001L05Rik	12.0449
black	Gpank1	11.7203
black	Kctd20	11.6095
black	Fam118a	11.4624
black	Gon4l	10.7518
black	Fads3	10.6342
black	Adgrg3	10.3736
black	Psrc1	9.7243
black	Mrps34	9.55622
black	Slc25a51	9.4147
black	Rufy2	9.38178
black	Unkl	9.36255
black	Usp53	9.27701
black	Pcsk4	9.24788
black	Rtkn	8.65962
black	Tepsin	8.53821
black	Trnau1ap	8.50526
black	Ddx23	8.12289
black	Lrig1	8.08221
black	Clasrp	7.84306
black	Irak1bp1	7.81424
black	Taf2	7.79299
black	Klhl11	7.73875
black	Gm36445	7.66396
black	Ppt2	7.66376
black	Rpusd3	7.48272
black	Siah2	7.4027
black	Ctnnd1	7.35354
black	Prpf40b	7.35198
black	Ccdc69	7.26787
black	Usp28	7.1164
black	Tst	6.85721
black	Atp11c	6.85468
black	Polr2j	6.83686
black	Wdr61	6.81032
black	Zfp248	6.47497
black	Cenpv	6.37402
black	Trappc2	6.37144
black	Zfp53	6.12565
black	Ccp110	5.91916
black	Cd320	5.68596
black	Tor2a	5.19215
black	Ahr	5.17944
black	Saysd1	5.07999
black	Usp34	5.05527
black	Rnf113a2	4.80144
black	Znrf2	4.46496
black	Timp2	4.41612
black	Ing4	4.3964
black	Camk2n2	4.14868
black	Mmaa	4.09302
black	Erich1	3.91893
black	5033421B08Rik	3.79994
black	Them6	3.79004
black	Wdr54	3.66212
black	Shmt1	3.65809
black	Gpr89	3.58128
black	Ilkap	3.52143
black	Tmem126a	3.5059
black	Uqcc1	3.20647
black	Mtfr1	3.17264
black	Col15a1	2.96292
black	Gpatch11	2.91013
black	Gm26947	2.75509
black	Snhg6	2.46746
black	Taok2	2.44746
black	Cdca7	2.42389
black	Vangl1	2.31261
black	Bbc3	2.29578
black	Unc13b	2.15323
black	Kat8	2.009
black	Cdkn3	1.69967
black	Snhg15	1.69144
black	Lpar2	1.56698
black	Arhgap27os1	1.50468
blue	Nfam1	463.117
blue	Arrb1	459.785
blue	6430548M08Rik	458.909
blue	Otulinl	454.884
blue	Stard9	451.617
blue	Mfsd6	449.925
blue	Adam10	445.402
blue	Pfkfb4	441.278
blue	Tbc1d17	438.386
blue	Asap1	437.867
blue	Usp48	436.798
blue	Gnpat	436.767
blue	Engase	436.66
blue	Klc4	436.364
blue	Tef	435.743
blue	Ddi2	433.169
blue	Atg7	433.129
blue	Asxl1	432.889
blue	Fads1	432.256
blue	Aco1	429.245
blue	Hnrnpr	427.979
blue	Nuak1	427.644
blue	Cmas	427.518
blue	Dusp3	426.927
blue	Crat	426.083
blue	Slc45a4	425.916
blue	Slc43a2	425.755
blue	Eif2ak3	425.546
blue	Setdb1	425.098
blue	Slc25a36	423.697
blue	Akap8l	423.447
blue	Slc37a2	422.19
blue	Mbp	422.044
blue	Idh1	421.843
blue	Cnr2	421.613
blue	Lpin1	420.815
blue	Casd1	420.461
blue	Slc30a5	420.369
blue	Mlec	420.283
blue	Zfp395	419.949
blue	Paqr7	419.527
blue	Hnrnpl	419.475
blue	Mbtps1	417.86
blue	Ehmt1	417.383
blue	Trim37	417.001
blue	Bnip3l	416.811
blue	Adcy7	416.529
blue	Klhl24	416.471
blue	Sfxn3	416.063
blue	Xpc	415.904
blue	Arl11	415.392
blue	Ypel3	415.372
blue	Acox1	414.091
blue	Tpra1	412.647
blue	Foxred2	412.585
blue	Med22	412.473
blue	Gnpda1	412.407
blue	Def8	412.278
blue	Vgll4	412.038
blue	Hagh	411.906
blue	Mtfr1l	411.574
blue	Alg2	411.573
blue	Gorasp1	410.748
blue	Ank	410.685
blue	Plxnc1	410.188
blue	Trim65	410.076
blue	Tsc22d3	409.729
blue	Rcbtb2	409.551
blue	Rxra	409.351
blue	Tnfrsf21	409.199
blue	Agap3	408.696
blue	Kank3	408.418
blue	Mknk2	408.017
blue	Lactb2	407.779
blue	Ttc3	407.61
blue	Preb	406.844
blue	Fbxo21	406.451
blue	Cers5	406.401
blue	Fbxo31	405.474
blue	Ints7	405.29
blue	Gpcpd1	405.03
blue	Syne1	404.497
blue	Kcnk6	404.255
blue	Slc26a11	403.826
blue	Plekhg3	402.507
blue	Mavs	402.178
blue	Arhgap19	401.968
blue	Cdc23	401.595
blue	Josd1	401.445
blue	Pnpla7	401.263
blue	Gtf2i	401.242
blue	Stard4	401.002
blue	Atxn3	400.827
blue	Ogfod1	400.785
blue	Ell	400.535
blue	Dnajc28	400.041
blue	Fasn	399.668
blue	Snx29	399.366
blue	Cdan1	398.905
blue	Rb1	398.75
blue	Sh2b3	398.694
blue	Fem1a	398.508
blue	Ranbp10	397.618
blue	Utp14a	397.366
blue	Lpar6	397.347
blue	Wdr3	396.744
blue	Ddhd2	396.492
blue	Dstyk	396.35
blue	Umps	396.209
blue	2510009E07Rik	396.051
blue	Kcnab2	395.803
blue	Hexim1	395.526
blue	Tcp11l2	395.429
blue	Def6	394.616
blue	Mef2d	394.555
blue	Cdc25b	394.463
blue	Polrmt	394.103
blue	Emsy	393.75
blue	Patz1	393.543
blue	Rassf2	393.51
blue	Gatc	392.864
blue	Gcnt1	392.638
blue	Cdkn2aipnl	392.315
blue	Triap1	392.117
blue	Iars	390.989
blue	Fli1	390.785
blue	Cebpz	390.411
blue	Pten	390.123
blue	Ubfd1	389.652
blue	5031439G07Rik	388.697
blue	Mrs2	388.605
blue	Phf10	388.334
blue	Rad50	388.095
blue	Stab1	388.093
blue	Kdsr	387.918
blue	A530017D24Rik	387.889
blue	Acap3	386.833
blue	Bin2	385.972
blue	Kif13b	385.738
blue	Mindy2	385.099
blue	Zfp704	385.097
blue	Ogg1	384.887
blue	Pip4k2b	384.421
blue	Socs5	383.763
blue	Casc3	383.258
blue	Aifm1	382.308
blue	Ndst1	382.244
blue	Ccdc115	382.101
blue	Chsy1	382.094
blue	Natd1	382.017
blue	Prxl2c	381.77
blue	Mthfd1	381.513
blue	Ldb1	381.437
blue	Gm15513	380.524
blue	Cad	379.818
blue	Ube4b	379.443
blue	Lats2	378.875
blue	Ypel2	378.614
blue	Evi5	378.195
blue	Usp20	378.146
blue	Sbk1	377.944
blue	Fam78a	377.266
blue	Bin1	376.775
blue	Nmnat3	376.754
blue	Zbtb44	376.744
blue	Ing5	376.446
blue	Ormdl3	376.259
blue	Tmem37	375.806
blue	Samd1	375.675
blue	Arrdc2	374.972
blue	Zfp362	374.753
blue	Dtx4	374.622
blue	Heatr1	373.067
blue	Fam219b	372.956
blue	Gdi2	372.497
blue	Cacfd1	372.227
blue	Limk1	371.412
blue	Cebpg	371.197
blue	Pgp	370.232
blue	Arhgap27	370.181
blue	Mob3a	369.985
blue	Nfatc3	369.766
blue	Srprb	369.376
blue	Smarcc1	368.876
blue	Oxa1l	368.74
blue	Emc8	368.325
blue	Xylt1	367.285
blue	Acad12	367.254
blue	Atg2b	367.24
blue	Sars	367.137
blue	Camsap2	367.053
blue	Bend4	366.506
blue	Plcg1	366.04
blue	Ufsp2	366.034
blue	Grk2	365.883
blue	Kif21b	365.514
blue	Zscan26	365.505
blue	Atrn	365.488
blue	Ipo13	364.47
blue	Nagk	364.324
blue	Mdc1	363.257
blue	Akt1	363.075
blue	Thap11	361.743
blue	C87436	361.58
blue	Galk2	361.428
blue	Pcyox1	361.308
blue	Zfp369	361.046
blue	B3gnt8	360.562
blue	Prmt5	360.466
blue	Acsl3	360.261
blue	Abcb8	360.112
blue	Pdxk	360.106
blue	Dhcr24	359.748
blue	Uevld	359.238
blue	Dnmbp	357.855
blue	Ppm1d	357.749
blue	Spcs3	357.583
blue	Galnt4	357.468
blue	Itpripl1	357.14
blue	Tex2	356.361
blue	Fmnl3	355.84
blue	Setx	355.747
blue	Frat1	355.318
blue	Lig3	355.118
blue	Nol8	354.744
blue	Ankzf1	354.235
blue	Lpgat1	353.885
blue	Atad2	353.84
blue	Vav2	353.789
blue	Tmem120b	353.614
blue	Kat6b	353.22
blue	Hscb	352.111
blue	Hmgb1	351.859
blue	Galnt11	351.525
blue	Adal	351.521
blue	C1galt1	351.469
blue	Nup155	351.363
blue	Pithd1	351.248
blue	Epb41	351.147
blue	Zfp809	350.912
blue	Meaf6	350.898
blue	Akap11	350.344
blue	Fut7	349.882
blue	Arrb2	349.695
blue	Akap10	349.666
blue	Utp25	349.66
blue	Specc1	349.437
blue	Mia3	348.892
blue	Bri3bp	348.051
blue	Cd3eap	347.346
blue	Vkorc1l1	347.153
blue	Gba2	347.079
blue	Ubr2	346.985
blue	Ttc13	346.859
blue	Gm21926	346.714
blue	Haus8	346.149
blue	Wdr12	346.095
blue	Slc25a15	345.675
blue	Zfp12	345.463
blue	Ampd2	345.051
blue	Lss	344.849
blue	Clcn4	344.728
blue	Zfp598	344.695
blue	Dgcr8	344.621
blue	Camk2g	344.179
blue	Cd300a	343.964
blue	Mrm1	343.275
blue	Rfx7	342.816
blue	C130050O18Rik	342.67
blue	Ufl1	342.659
blue	Bcas2	341.926
blue	Ap5s1	341.907
blue	Fgfr1op	341.273
blue	Thbd	340.875
blue	Tifab	340.521
blue	Ccny	339.693
blue	Yeats2	339.634
blue	D230025D16Rik	339.182
blue	Sesn2	338.635
blue	Gusb	338.471
blue	Angptl4	338.218
blue	Ctns	337.856
blue	Map3k2	337.746
blue	Rev3l	337.594
blue	Tgfbrap1	337.51
blue	2810004N23Rik	337.495
blue	L3mbtl2	336.91
blue	Cdca8	336.767
blue	Ncdn	336.099
blue	Heatr3	335.759
blue	Gpn3	335.745
blue	Zfp60	335.623
blue	Scd2	335.453
blue	Slc27a4	335.442
blue	Sec14l1	335.041
blue	Abhd11	334.834
blue	Ccdc125	334.644
blue	Tmem273	334.363
blue	Iqsec1	333.963
blue	Tcf3	333.442
blue	Fance	332.942
blue	Dolpp1	332.796
blue	E2f2	332.256
blue	Zfp672	331.04
blue	Coq8a	331.037
blue	Mars	330.387
blue	Camk1	329.771
blue	2410002F23Rik	328.98
blue	Zfp157	328.884
blue	Cnot10	328.512
blue	Arhgef4	328.45
blue	Eif4a2	328.384
blue	Rabl6	328.313
blue	Tmem126b	327.957
blue	Man1b1	327.878
blue	Imp3	327.632
blue	Prkci	327.464
blue	Blvra	327.035
blue	Epg5	327.026
blue	Elp3	326.556
blue	Cerk	326.474
blue	Sephs2	325.464
blue	Rrp1b	324.852
blue	Dus3l	324.475
blue	Tesk2	324.395
blue	Ide	323.844
blue	Golim4	322.955
blue	Sike1	322.847
blue	Rock2	322.35
blue	Nrd1	322.324
blue	Tcf12	321.659
blue	Zmat3	321.589
blue	Tbl2	321.218
blue	Ankrd13d	318.846
blue	Tmem186	318.406
blue	Slc36a1	318.35
blue	Endov	318.298
blue	C2cd2l	318.081
blue	Tmem106b	317.737
blue	Zcchc14	317.615
blue	Aatk	317.024
blue	Ttf2	317.004
blue	Brd3	315.909
blue	Ints6l	315.834
blue	Ring1	314.947
blue	Pwwp3a	314.885
blue	Phf1	314.737
blue	Mettl8	314.649
blue	Hibch	314.334
blue	Zdhhc6	312.837
blue	Atg4c	312.836
blue	Trim41	312.284
blue	Ppp1r3e	311.825
blue	Tonsl	310.592
blue	Fech	310.384
blue	Coasy	309.389
blue	Etfrf1	308.996
blue	Bag4	308.853
blue	Ocel1	308.328
blue	Tpd52l2	308.282
blue	Mcm2	306.902
blue	Klhl42	306.732
blue	Fam91a1	306.349
blue	Ipo11	305.39
blue	Tprn	304.781
blue	Ubald1	304.394
blue	Rpa1	304.304
blue	Txlna	303.744
blue	Fan1	303.337
blue	Ppp2r5d	302.938
blue	Ciao3	302.712
blue	Atp13a2	302.676
blue	Oard1	302.52
blue	Kctd2	301.9
blue	Zfp608	301.896
blue	Gpam	301.739
blue	Pmm1	300.529
blue	Surf2	299.907
blue	Trerf1	299.204
blue	Cars2	298.965
blue	Apbb3	298.924
blue	Tctn3	298.65
blue	Pycrl	298.616
blue	Snx8	298.495
blue	Mto1	298.356
blue	Thap12	297.316
blue	Zfp715	296.998
blue	Trmt1	296.609
blue	Lyl1	294.274
blue	Git2	293.624
blue	Cyhr1	293.193
blue	Pygo2	292.86
blue	Gne	292.333
blue	Prmt7	292.159
blue	Ostm1	292.087
blue	2009-09-01	291.689
blue	Tnrc6c	291.6
blue	Acads	291.273
blue	Nans	291.237
blue	Csnk1e	291.139
blue	Phka1	291.138
blue	Snx21	290.824
blue	Dpagt1	290.245
blue	Farsb	289.088
blue	Hmbs	289.058
blue	Snhg12	288.921
blue	Dph1	287.391
blue	Gsdme	287.25
blue	Ciao1	286.989
blue	Gtf2ird1	286.96
blue	Thop1	286.892
blue	Rai1	286.833
blue	Sntb2	285.916
blue	Eef1aknmt	285.913
blue	Polr3k	285.62
blue	Padi2	285.485
blue	Dhdh	285.263
blue	Gm44250	284.214
blue	Cx3cr1	284.024
blue	Syt11	283.674
blue	Klhdc2	283.314
blue	Gpr180	283.238
blue	Zfyve21	282.503
blue	Mras	281.347
blue	Hcfc2	281.011
blue	E4f1	280.926
blue	Ubr1	280.07
blue	Mlh1	280.066
blue	Alg1	279.874
blue	Mtss1	279.797
blue	Zdhhc8	279.398
blue	Chst12	278.933
blue	Tada2a	278.855
blue	Gas5	278.234
blue	Cdpf1	277.771
blue	Paip2b	277.407
blue	Nop9	277.307
blue	Tfap4	276.287
blue	Zfp839	276.271
blue	B3galnt2	276.049
blue	Tbccd1	275.858
blue	Fbxl4	275.802
blue	Top1	275.731
blue	Cpsf1	275.522
blue	Abhd8	274.544
blue	Senp2	274.431
blue	Zfp770	274.385
blue	Shld2	274.006
blue	Snx9	273.971
blue	Gltp	273.789
blue	1810058I24Rik	272.903
blue	5730409E04Rik	272.269
blue	Dtx3	271.484
blue	Sin3a	271.003
blue	Per1	270.475
blue	Ralgapb	269.595
blue	Tvp23b	268.861
blue	Zfp971	268.656
blue	Rras	268.14
blue	Ccnh	267.549
blue	Rnft1	267.406
blue	Prrc1	267.11
blue	Hdac4	266.709
blue	Gpr146	265.379
blue	Tysnd1	265.204
blue	Klhdc3	264.343
blue	Mpv17l	264.279
blue	Trem2	264.166
blue	Fam120b	263.863
blue	Map1lc3b	263.552
blue	Slc25a45	263.252
blue	Lpar5	262.95
blue	Tmem144	262.909
blue	Crtap	262.527
blue	Twistnb	261.86
blue	Prkdc	261.32
blue	Dennd6a	260.751
blue	Ccdc117	260.262
blue	Sh3d19	259.906
blue	Uqcc3	259.896
blue	Mettl7a1	259.734
blue	Zfp646	259.394
blue	Tspan14	258.802
blue	Rora	258.041
blue	Neurl4	257.983
blue	Rab14	257.859
blue	Smyd4	257.68
blue	Zfp61	256.68
blue	Pla2g6	256.286
blue	Apbb1ip	255.778
blue	Pctp	255.342
blue	Slc38a2	255.036
blue	Zfp866	253.4
blue	Nmt1	253.219
blue	2210016L21Rik	252.915
blue	Smad3	252.762
blue	Cbr1	250.794
blue	Twf2	249.59
blue	Tars2	249.489
blue	Acadvl	249.143
blue	Zfp664	248.604
blue	Wdr46	247.359
blue	Vamp4	247.162
blue	Fam193b	246.866
blue	Pqlc3	246.295
blue	Ncor2	246.287
blue	Zfp703	245.953
blue	Deaf1	245.43
blue	Ylpm1	245.391
blue	Tmem38a	245.326
blue	Gid4	245.317
blue	Slc19a1	245.167
blue	Hmgcl	245.089
blue	Zbtb34	244.837
blue	B4galt6	244.69
blue	Mpv17	244.667
blue	Arhgap22	244.635
blue	Hmces	244.5
blue	Ndc1	244.277
blue	Ppp5c	243.415
blue	Irf3	242.855
blue	Nars2	242.564
blue	Cd300ld	241.159
blue	Tmcc2	240.631
blue	Pycr2	240.42
blue	Gngt2	239.072
blue	Mturn	238.944
blue	Gm45606	238.568
blue	Rpn1	237.118
blue	Frat2	235.508
blue	Adam19	235.439
blue	Tanc2	234.137
blue	Ndor1	233.437
blue	Qpctl	233.086
blue	Ahdc1	232.314
blue	Orai1	232.061
blue	Fam3c	230.814
blue	Oat	230.712
blue	Mcm3	230.426
blue	Frmd6	230.385
blue	Bet1	229.838
blue	Creld1	228.729
blue	Rab40c	228.393
blue	Ipo4	227.723
blue	Phf7	227.421
blue	Prorp	225.997
blue	Tada1	225.153
blue	Tmx4	224.553
blue	Cxcl14	224.461
blue	Cdip1	223.216
blue	Slx1b	222.685
blue	Rfxap	222.648
blue	Tmem129	222.104
blue	Prpsap2	220.581
blue	Avpi1	220.501
blue	Anapc1	220.377
blue	As3mt	220.293
blue	Notch4	220.104
blue	Htatsf1	219.558
blue	Stub1	219.346
blue	Ivd	219.056
blue	Zc3h14	218.51
blue	Inafm2	218.434
blue	Nup188	218.228
blue	AW209491	216.821
blue	Bend3	215.503
blue	Akap1	215.437
blue	Cmtr2	214.432
blue	N4bp3	213.969
blue	Mrpl49	213.126
blue	F8a	212.703
blue	Rmnd1	212.069
blue	Haus6	211.961
blue	Smad5	211.257
blue	Aasdhppt	210.715
blue	Tia1	210.602
blue	Fads2	210.415
blue	Bbs7	210.036
blue	Trpm2	209.711
blue	Trub1	209.574
blue	Shmt2	209.206
blue	Miga2	208.925
blue	Gm45449	207.584
blue	Mtg1	207.48
blue	Gm5113	206.739
blue	Havcr2	206.365
blue	Ttc28	204.95
blue	Dag1	204.824
blue	Fam126b	204.807
blue	Acot2	204.761
blue	Lair1	204.103
blue	Taf10	203.701
blue	Ern1	203.361
blue	Commd10	202.969
blue	Lztr1	202.855
blue	Zfp790	202.852
blue	Sdhaf1	202.739
blue	Fam199x	202.463
blue	A130010J15Rik	202.42
blue	Dcaf5	201.935
blue	Eepd1	201.723
blue	Nek1	201.175
blue	D930016D06Rik	200.001
blue	Bysl	199.99
blue	Mical1	199.468
blue	Zfp661	198.908
blue	Pcnx4	198.201
blue	Amigo1	198.054
blue	2900005J15Rik	197.656
blue	D6Wsu163e	197.385
blue	H2afx	197.164
blue	Gigyf2	197.091
blue	Pced1a	196.913
blue	Nr1d1	196.872
blue	Cinp	196.388
blue	Castor1	196.325
blue	Irf2bp1	196.257
blue	Phka2	195.79
blue	Zfp955b	195.153
blue	Tmem201	194.94
blue	Stk38	193.411
blue	Nelfb	193.32
blue	Polr1e	192.521
blue	Hmgn1	192.28
blue	Pfkfb2	192.261
blue	Ehbp1l1	192.2
blue	Polr1b	192.077
blue	Cdca7l	192.074
blue	Qtrt2	190.685
blue	Mtrf1	189.215
blue	Pcgf6	188.89
blue	Maz	188.844
blue	Ftsj1	188.759
blue	Zfp109	188.745
blue	Zfp523	188.444
blue	Swsap1	188.442
blue	Coq5	188.318
blue	Amd1	187.106
blue	Epm2a	186.969
blue	Faap100	186.698
blue	Apopt1	186.431
blue	Ccdc85b	186.171
blue	Napg	186.002
blue	Qrsl1	185.76
blue	Tsen2	185.604
blue	Hexdc	185.587
blue	Lipt2	184.982
blue	Armc1	184.523
blue	Mblac1	184.001
blue	E430018J23Rik	183.891
blue	Banp	183.238
blue	Ankhd1	183.117
blue	Ankrd11	183.1
blue	2900097C17Rik	182.666
blue	Polr3h	182.622
blue	Zfp638	182.556
blue	Dkc1	182.216
blue	Cdk2ap2	181.877
blue	Sec63	181.843
blue	Slc25a26	181.662
blue	Mus81	181.26
blue	Ccdc166	180.348
blue	Pwwp2a	180.266
blue	Atg16l2	180.167
blue	Rpusd2	179.13
blue	Ints11	178.972
blue	Ss18	178.853
blue	Xndc1	178.847
blue	R3hdm1	178.495
blue	Exosc8	177.857
blue	Tbcc	177.716
blue	Myom1	176.537
blue	Sgms1	175.912
blue	Ormdl1	175.211
blue	Cdc20	174.936
blue	Lman1	174.786
blue	Map3k14	174.586
blue	Fdxr	173.55
blue	Csf1r	173.536
blue	Zfp788	172.769
blue	Polr3g	172.629
blue	Zfp106	172.076
blue	Ier2	172.024
blue	Ecsit	171.957
blue	Tk1	171.704
blue	Dchs1	171.096
blue	Fahd1	170.853
blue	Grhpr	170.805
blue	Nhej1	170.515
blue	Mphosph9	170.004
blue	Ppcs	169.951
blue	Exosc7	169.911
blue	2010008C14Rik	169.793
blue	1600010M07Rik	169.607
blue	Stat6	169.141
blue	Gm14221	169.069
blue	Ccdc127	169.004
blue	Rcc1	168.988
blue	Lta4h	168.864
blue	Cramp1l	168.182
blue	Shq1	168.111
blue	Map1a	167.899
blue	Vsig10	167.259
blue	Paox	167.151
blue	Slit1	166.868
blue	0610012G03Rik	166.583
blue	Zfp526	166.226
blue	Bola1	165.851
blue	Nptx1	165.525
blue	Sik2	165.225
blue	Frg2f1	165.122
blue	Kifc1	165.111
blue	Tprkb	165.103
blue	Zfc3h1	164.968
blue	Ing1	164.85
blue	Zfp954	163.973
blue	Nol6	163.968
blue	Ccdc134	163.918
blue	Cdadc1	163.827
blue	6330403L08Rik	163.355
blue	Tmem41a	162.421
blue	Pdpk1	162.163
blue	Mbd3	161.97
blue	Abitram	161.951
blue	Zfp316	161.012
blue	Hcfc1	160.118
blue	9430038I01Rik	159.07
blue	Trim62	158.799
blue	Sugp2	158.639
blue	Drg2	158.39
blue	Mcrip2	158.155
blue	Akr1b10	157.412
blue	Las1l	157.04
blue	Zfp623	156.325
blue	Snx25	156.158
blue	Aldh3b1	156.064
blue	Zfp27	155.518
blue	Aff4	155.009
blue	Cd99l2	154.571
blue	Btd	153.856
blue	Dph7	153.791
blue	Vps33b	152.962
blue	Nt5c3b	152.806
blue	Armc9	152.511
blue	BC003965	151.779
blue	Hyls1	151.761
blue	Nfic	151.266
blue	Rapgef5	150.783
blue	Myc	150.097
blue	Fra10ac1	150.017
blue	Dip2a	149.982
blue	Nsmf	148.141
blue	Sh2d1b1	147.76
blue	Gcfc2	147.721
blue	Clec2i	147.543
blue	Tmem86a	147.024
blue	Trabd	146.884
blue	Rgp1	146.61
blue	Zfp970	146.522
blue	Mical3	146.17
blue	Paxip1	145.891
blue	AI597479	145.769
blue	Dis3l	145.737
blue	Wdr77	145.161
blue	6720489N17Rik	145.052
blue	R3hcc1	144.885
blue	Rpp40	144.025
blue	Dhrs7b	143.989
blue	Snrpa	143.91
blue	Gm45091	143.75
blue	Desi2	143.131
blue	Alad	142.901
blue	Smim11	141.984
blue	Eef1d	141.885
blue	Zfp397	141.786
blue	Platr25	141.696
blue	Acaca	141.602
blue	Cyp20a1	141.552
blue	Mars2	140.247
blue	Coa6	139.779
blue	Ltn1	139.711
blue	Arhgef10l	139.632
blue	Zfp873	139.565
blue	Gm14403	139.43
blue	Hpgds	138.121
blue	Eif2b4	137.115
blue	Gtf2ird2	137.082
blue	Tm9sf3	136.839
blue	Gm14305	135.701
blue	Vps26c	135.344
blue	Zc3h8	135.059
blue	D030028A08Rik	134.989
blue	Gm26912	134.788
blue	Hmmr	134.088
blue	Atg101	133.961
blue	Ckap2	133.942
blue	Atp23	133.674
blue	Fkbp3	133.566
blue	Zfp950	133.317
blue	Me2	132.791
blue	Smpd5	132.779
blue	Tspan4	132.669
blue	St3gal2	132.643
blue	Zfp74	132.296
blue	Arl16	131.987
blue	Rcc2	131.878
blue	Gxylt1	131.012
blue	Arglu1	130.198
blue	Klhdc1	129.998
blue	Csnk2a1	129.955
blue	Smyd2	129.784
blue	Cisd1	129.618
blue	Cnih1	129.509
blue	Mtmr3	128.643
blue	Tcea2	128.499
blue	Trim5	128.284
blue	Pnisr	126.914
blue	1810030O07Rik	126.28
blue	Ei24	126.127
blue	Anks6	125.596
blue	Rilp	125.555
blue	Cenpf	124.742
blue	Rpia	124.406
blue	Pstk	124.277
blue	Fads6	124.098
blue	Smc6	123.589
blue	Zfp955a	123.088
blue	Kdm4b	122.919
blue	Cela1	121.781
blue	Nup43	121.762
blue	Ss18l2	120.823
blue	Neurl1b	120.265
blue	Efl1	120.234
blue	1110002L01Rik	120.11
blue	Mrrf	120.036
blue	Sap18	119.968
blue	Dpy30	119.762
blue	Rdh11	118.785
blue	Zxdc	118.717
blue	Thg1l	118.694
blue	Ift20	118.579
blue	Aspm	118.512
blue	Ppwd1	118.455
blue	Bcap29	117.882
blue	Xpa	117.58
blue	Terf2ip	117.359
blue	1110012L19Rik	117.27
blue	Ftx	116.867
blue	Ipmk	115.948
blue	Arfgef3	114.873
blue	Gm16278	114.574
blue	Kctd1	114.144
blue	Dusp18	114.105
blue	Lsm2	113.344
blue	Cdk2ap1	113.312
blue	Zkscan4	113.119
blue	Pus7l	112.479
blue	Gfod1	112.133
blue	Ubap2	111.971
blue	Eid2b	111.543
blue	Katnal1	111.484
blue	Pimreg	111.274
blue	Xpnpep3	110.941
blue	Hirip3	110.438
blue	Nsf	110.328
blue	Mrps5	110.249
blue	Tnfrsf22	109.513
blue	Xylb	109.408
blue	Slc17a9	109.393
blue	B4galt1	109.392
blue	Tyw3	109.334
blue	Etfbkmt	109.326
blue	Arhgef39	108.96
blue	Shisa9	108.467
blue	Zfp689	108.187
blue	Prps1	108.083
blue	Zfp692	107.102
blue	Map2k7	106.375
blue	Sppl3	105.088
blue	Endog	104.575
blue	Sft2d3	103.94
blue	Rabif	103.861
blue	Kazald1	103.783
blue	Nsd1	103.319
blue	Rbak	102.909
blue	Slc36a2	101.717
blue	Mctp1	101.562
blue	Borcs7	100.516
blue	Gm4924	100.007
blue	Zfp422	99.9053
blue	Adss	99.6108
blue	9330104G04Rik	99.0798
blue	1700016A09Rik	98.232
blue	Sp1	98.2237
blue	Tigd5	97.6768
blue	Abraxas1	97.6528
blue	Rrp8	97.632
blue	Cks1b	97.448
blue	Zfp52	96.8093
blue	Rassf7	96.2429
blue	Ap5m1	95.2244
blue	Nagpa	94.209
blue	Gm14410	94.1686
blue	Spats2	93.9006
blue	Tmem60	93.5583
blue	Elac2	93.5125
blue	Zfp930	93.4718
blue	1700030K09Rik	93.3669
blue	2003-03-01	92.9383
blue	Bola2	92.5952
blue	Zfp273	92.2612
blue	Tedc2	92.0439
blue	Shc1	91.7902
blue	Klhl15	91.757
blue	Tmem62	91.6402
blue	Atg9b	91.6113
blue	Zfp64	91.5442
blue	Slc25a11	90.8414
blue	Nudcd1	89.9667
blue	1810034E14Rik	89.7999
blue	9330151L19Rik	89.2948
blue	Klhl35	88.7856
blue	Pik3ca	88.538
blue	Fbxo5	87.5387
blue	Zfp637	87.3387
blue	Dctn6	86.3703
blue	Mrps35	85.9204
blue	Det1	85.8008
blue	Cdk20	85.6339
blue	Cdca2	84.7274
blue	Acsbg1	84.6048
blue	Gm42688	84.2417
blue	Wdr55	84.1747
blue	B430305J03Rik	84.1192
blue	Ankrd39	84.056
blue	2300009A05Rik	83.7214
blue	Ercc4	83.1174
blue	Rexo5	82.7868
blue	Rtel1	82.2823
blue	Dctd	81.4373
blue	Kif18b	81.4216
blue	Zfp951	81.2876
blue	Gm20712	81.074
blue	Gnb1l	80.8602
blue	Cwf19l1	80.492
blue	Slc29a2	80.1433
blue	Slc46a1	79.6447
blue	Eef2kmt	78.8278
blue	Cyb561d2	78.7239
blue	Tnfaip8l1	76.5229
blue	Sema6d	75.8437
blue	Ptp4a3	75.5069
blue	Zbtb25	75.1265
blue	Jund	75.0904
blue	A130014A01Rik	74.9354
blue	Pik3c2a	74.4111
blue	Zdhhc16	73.6316
blue	Gdpd3	73.13
blue	Zfp748	73.035
blue	Nthl1	72.4826
blue	Spsb3	72.3874
blue	Fancf	72.2537
blue	Nt5c	72.243
blue	Hnrnpa0	72.2369
blue	Ssna1	71.6465
blue	Tesmin	71.1966
blue	Gm10863	70.7113
blue	Gtpbp3	70.7108
blue	9930012K11Rik	70.6245
blue	Sac3d1	70.5431
blue	Gm9796	70.4232
blue	Tmem151a	69.6767
blue	Mrps17	69.4624
blue	Fars2	69.3839
blue	Ccdc77	68.8273
blue	E130311K13Rik	68.6367
blue	Uchl3	66.6885
blue	Gm37696	66.5511
blue	Psmg1	66.5183
blue	Hdhd5	66.484
blue	Gm16287	66.3439
blue	Zfp791	66.184
blue	Uros	65.6208
blue	Tmem161a	65.3622
blue	Sdhaf3	65.2156
blue	Styx	65.0231
blue	Zfp72	64.3397
blue	Alkbh2	64.2404
blue	Dand5	63.7727
blue	Vti1a	63.747
blue	Mrps33	63.1527
blue	Sirpa	61.5146
blue	Mrpl40	60.7816
blue	Rmdn1	60.6958
blue	Dbf4	60.4921
blue	Bcl7a	59.9765
blue	Zfp518b	58.7873
blue	Zfp532	58.386
blue	Iws1	57.7888
blue	Fbxl2	57.5279
blue	Phf12	57.4518
blue	Foxk1	56.372
blue	Fermt3	55.8286
blue	Mesd	55.4703
blue	Glmn	55.422
blue	Nf2	54.4162
blue	Zswim3	54.3916
blue	Elp1	54.2276
blue	Snx24	54.2074
blue	Commd6	54.0271
blue	Coq6	53.1919
blue	Nek2	53.1031
blue	Plcg2	52.7808
blue	Ric8b	52.6176
blue	Adpgk	51.4797
blue	Gm50322	51.3418
blue	Tnfrsf23	51.0849
blue	Dnajc10	49.8726
blue	Cpped1	49.8277
blue	B3gnt7	49.5788
blue	Galk1	49.2402
blue	Gm13212	48.5651
blue	Zbtb38	48.4866
blue	Cbfa2t2	48.4626
blue	Lyzl4	48.2255
blue	4933431E20Rik	47.8154
blue	Zfp346	47.4058
blue	Ddx55	47.0495
blue	Tm2d3	46.3214
blue	Rccd1	46.1515
blue	Rbks	46.0998
blue	Wwc2	45.3615
blue	Armc2	44.7969
blue	Rbm4b	43.2605
blue	Arpc5l	43.2381
blue	Tufm	42.6234
blue	Fat3	42.4004
blue	Ltc4s	42.2922
blue	Zscan12	42.1369
blue	Gm20457	41.4355
blue	Snx33	40.8518
blue	Kbtbd3	39.7624
blue	Gm50387	39.2314
blue	Gm22655	38.8895
blue	Dbndd2	38.8663
blue	Lars2	38.3197
blue	Otud3	37.9606
blue	Zfp267	37.0699
blue	Gm13241	35.7905
blue	Ndufv1	35.5473
blue	Banf1	35.1593
blue	Pex1	35.1308
blue	Atf7	34.9869
blue	Slc25a53	34.7886
blue	Fhl3	33.7727
blue	Tsn	33.5353
blue	Cbx2	32.6661
blue	Npm3	32.5994
blue	Gm44509	32.4223
blue	Spout1	32.3823
blue	Grcc10	32.3688
blue	Bicdl1	31.5255
blue	Prickle3	31.4447
blue	Akr1c13	31.3528
blue	Zfp677	30.5656
blue	Ap3s2	29.3441
blue	Rpl10a	28.8955
blue	Gm5421	28.8435
blue	Map3k11	28.4063
blue	2410022M11Rik	27.6573
blue	Map2k5	26.8419
blue	Gm17491	26.7453
blue	Pif1	26.543
blue	Alg5	26.2178
blue	Wdyhv1	25.7946
blue	Epas1	25.4317
blue	Slx4	25.3323
blue	Leng8	24.438
blue	Snapc1	24.3911
blue	Cd81	24.3038
blue	Cabyr	24.1895
blue	Sall2	22.5219
blue	Brf1	22.3801
blue	Pbk	22.0927
blue	Sdr39u1	21.9463
blue	Catsperg1	21.006
blue	Xk	20.9444
blue	Zik1	20.8841
blue	Slco4a1	20.4021
blue	Phf14	20.3704
blue	Pcgf2	20.1732
blue	Srsf9	19.9699
blue	2700097O09Rik	19.9587
blue	Gm32856	19.2433
blue	Rint1	18.7468
blue	Ctu2	18.6388
blue	Foxj2	18.4779
blue	Grasp	18.3583
blue	Mkrn2	18.0406
blue	Tchp	17.8834
blue	Lipt1	17.8276
blue	Bdh1	17.5083
blue	Fen1	17.4966
blue	Nat9	17.3389
blue	2310033P09Rik	17.279
blue	Flt3	17.1084
blue	Mrpl23	15.6462
blue	Dnlz	14.3461
blue	Gm47204	13.7327
blue	Ppp1r9b	13.6416
blue	Troap	13.3864
blue	Gm14276	13.3813
blue	Gm15050	12.8811
blue	Ppil3	12.8487
blue	Sgo1	12.4602
blue	Tubd1	12.4015
blue	Unc13a	12.277
blue	Gm44206	12.1419
blue	Epb41l1	12.0902
blue	Tbc1d25	11.8808
blue	Magi2	11.8706
blue	Taf5	11.4103
blue	Cuedc2	11.3502
blue	Fibp	11.0478
blue	Trappc11	10.8038
blue	Disp1	10.7583
blue	Ccnb1	10.7246
blue	Gm42940	10.6747
blue	Syce2	10.2447
blue	P3h1	10.1656
blue	Srp14	10.0209
blue	Gm45221	9.9216
blue	Colec12	9.82998
blue	Ehhadh	9.82985
blue	Slc7a4	9.49251
blue	Msto1	9.17665
blue	Psma8	8.98413
blue	Acap1	8.40557
blue	Qsox2	8.07886
blue	Gm37123	7.64826
blue	Nt5m	7.62861
blue	Srebf1	7.62535
blue	Smco4	6.78196
blue	Ankrd24	6.74313
blue	Snhg4	6.63948
blue	Zscan30	6.43602
blue	9230112E08Rik	6.41459
blue	Slc8a1	6.34548
blue	Stoml2	6.23686
blue	Slc2a4rg-ps	5.96747
blue	Gm13245	5.39568
blue	Tusc2	4.71426
blue	Dock3	4.51787
blue	Lsm10	4.04792
blue	Npas2	3.93764
blue	3010003L21Rik	3.72587
blue	Rnf215	3.49423
blue	Prdm11	3.23234
brown	Eif4ebp2	333.303
brown	Galc	326.953
brown	Gna12	324.722
brown	Acadm	323.249
brown	Mapk14	317.427
brown	Fnbp1	316.961
brown	Cnnm3	312.75
brown	Ago4	312.567
brown	Mast3	310.507
brown	Tor4a	309.808
brown	Kdm2b	308.292
brown	Susd3	307.086
brown	Cep250	307.024
brown	Arhgap45	306.884
brown	Prkar2a	306.716
brown	Tpcn1	306.447
brown	Vsir	306.169
brown	Fam168b	304.544
brown	Zswim6	304.311
brown	Ccdc47	303.942
brown	Jmy	303.217
brown	Sesn1	302.641
brown	Scamp5	300.318
brown	Eif4b	300.076
brown	Foxo3	299.848
brown	Sgsh	299.484
brown	P2rx7	299.461
brown	Nbeal2	299.46
brown	Cmtm4	298.165
brown	Hectd3	298.06
brown	Myo18a	297.835
brown	Abca2	297.591
brown	Man1c1	297.147
brown	Arhgap9	296.369
brown	Slc25a16	295.767
brown	Sort1	295.651
brown	Adipor2	295.583
brown	Insr	295.58
brown	Ap4m1	295.045
brown	Rbfa	294.255
brown	Zfyve28	294.177
brown	Peli2	293.748
brown	Ptgr2	293.286
brown	Habp4	292.763
brown	Gpd1l	292.153
brown	Pkd1	292.133
brown	Dna2	291.353
brown	Hgf	291.088
brown	Cul7	290.873
brown	Naa60	290.358
brown	Nipal3	290.303
brown	Parp1	290.227
brown	Glul	290.042
brown	Wwp1	289.869
brown	Wdr13	289.823
brown	Osbpl11	289.167
brown	Mvb12b	288.99
brown	Helb	288.583
brown	Pde3b	288.25
brown	Xpr1	286.753
brown	Ulk2	286.739
brown	Pik3r2	286.586
brown	St6gal1	286.14
brown	Smc3	285.246
brown	Paics	285.06
brown	Abcd2	284.823
brown	Klhl6	284.697
brown	Sec22c	284.423
brown	Arhgef1	283.485
brown	Kmt5c	283.362
brown	Emilin1	283.319
brown	Adcy9	283.059
brown	Snx14	283.028
brown	Nckipsd	282.179
brown	Kif13a	281.981
brown	Lrwd1	281.31
brown	Zdhhc14	280.687
brown	Calcoco1	278.49
brown	Rmnd5b	278.095
brown	Fbxl6	277.474
brown	Appl2	277.164
brown	Map3k3	277.095
brown	Mxd4	276.737
brown	Abcb7	276.714
brown	Gdpd5	276.585
brown	Gpr183	276.558
brown	Ulk1	276.01
brown	Acbd5	274.94
brown	Nr2c2	273.216
brown	Nbr1	272.921
brown	Pck2	272.718
brown	Hyi	271.664
brown	Rbl2	271.6
brown	Nt5dc2	271.48
brown	Rxrb	271.45
brown	Il6ra	271.141
brown	3110082I17Rik	270.859
brown	AI467606	270.679
brown	Lrp6	270.429
brown	Abcc3	270.28
brown	Ppip5k1	270.081
brown	Arhgap4	269.622
brown	Daglb	269.268
brown	Mmut	268.912
brown	Tmem154	268.541
brown	Vps13c	268.467
brown	2006-03-01	267.701
brown	Sipa1	266.678
brown	Gm37494	266.4
brown	Xpo7	266.159
brown	Tmem131l	266.064
brown	Ptprs	265.762
brown	Ywhah	265.588
brown	Nr4a1	265.395
brown	Nlrp1b	265.312
brown	Tsnax	265.101
brown	Dhcr7	265.03
brown	Fut11	264.54
brown	Pex6	264.176
brown	Adamts10	263.749
brown	Card9	262.882
brown	Vps13b	262.212
brown	Manba	262.194
brown	Rcan3	261.488
brown	Atmin	261.233
brown	Hadh	261.073
brown	Tmem150b	261.019
brown	Mia2	260.791
brown	Rps6ka1	259.891
brown	F630028O10Rik	259.299
brown	Coq9	258.866
brown	Arrdc3	258.386
brown	Dmac2	258.227
brown	Ctdsp2	258.071
brown	Ptpn7	257.946
brown	Plscr4	257.805
brown	Ophn1	257.682
brown	Atg2a	257.645
brown	Fmnl1	257.079
brown	Tfdp2	256.912
brown	Ralbp1	256.777
brown	Dedd2	256.201
brown	Pdcd4	256.019
brown	Chd3	255.434
brown	Rasgrp3	255.286
brown	Tle1	255.08
brown	Xxylt1	255.072
brown	Ntpcr	254.876
brown	Msh6	254.729
brown	Itga6	253.894
brown	Abtb1	253.584
brown	Isca1	252.965
brown	Ift140	252.399
brown	Haghl	252.119
brown	Prkch	251.917
brown	Dpp8	251.216
brown	Ddx46	250.679
brown	Zfp266	250.501
brown	Gatd3a	250.486
brown	Pnkp	250.158
brown	Tmc6	249.747
brown	Galnt1	249.345
brown	Hdac5	249.264
brown	Grk6	249.199
brown	Trp53bp1	249.198
brown	Pnpo	249.186
brown	Pot1b	249.086
brown	Peg13	248.198
brown	Rgs19	248.021
brown	Mef2a	247.999
brown	Cnnm2	247.783
brown	Rnf166	247.388
brown	Smpd2	247.248
brown	Ivns1abp	247.197
brown	Mdp1	247.19
brown	Abl1	247.041
brown	Cracr2b	246.582
brown	Rnf103	246.518
brown	Ptov1	246.362
brown	Synrg	246.045
brown	Slc35b2	245.929
brown	Acot11	245.881
brown	Kcnj10	245.462
brown	Pdxdc1	245.434
brown	Wipi1	245.288
brown	Slc37a4	245.24
brown	N4bp2l1	245.193
brown	Rassf3	244.243
brown	Zfp398	244.077
brown	Msh2	244.013
brown	Snx30	243.751
brown	Glg1	243.67
brown	Nudt7	243.328
brown	Ldlrad3	243.246
brown	Gabpb2	242.946
brown	Mlh3	242.837
brown	Slc17a5	242.687
brown	Msl3	242.14
brown	Recql	242.051
brown	Top2b	241.991
brown	Lmbrd2	241.747
brown	Scrn3	241.728
brown	Tbc1d22a	241.338
brown	Btbd6	241.212
brown	2610008E11Rik	241.173
brown	Pdpr	240.55
brown	Dnajb14	240.548
brown	Iqce	240.273
brown	BC017158	239.831
brown	Dipk1a	239.62
brown	Lrrc57	239.215
brown	Fry	239.123
brown	Icmt	238.876
brown	Dhrs3	238.504
brown	Ctnnbip1	237.839
brown	Gtf3a	237.714
brown	Rnf144b	236.62
brown	Pccb	236.305
brown	Irak4	235.789
brown	Tbc1d31	235.751
brown	Mr1	235.679
brown	4833420G17Rik	235.171
brown	Nosip	234.342
brown	B230354K17Rik	234.302
brown	Ip6k1	233.394
brown	Etfdh	233.367
brown	Slc35b4	233.239
brown	Chd1l	231.975
brown	Tprgl	231.809
brown	Zfp810	231.585
brown	Rab11fip3	231.29
brown	Slc12a6	231.231
brown	Timm21	230.703
brown	Rnf170	230.171
brown	Lrrc20	230.121
brown	Mib2	230.076
brown	Gan	230.073
brown	Sash3	230.056
brown	Polr2e	229.816
brown	Prkaca	229.598
brown	Uggt1	229.005
brown	Orc5	228.03
brown	Acad11	227.795
brown	Bivm	227.461
brown	Tbc1d16	227.422
brown	Dnajc3	226.598
brown	Rfc1	225.354
brown	Ptgfrn	225.005
brown	Scrib	224.454
brown	Atxn1	224.439
brown	Cog7	223.998
brown	Accs	223.179
brown	Osbpl2	223.004
brown	Zfp862-ps	221.568
brown	Dusp6	221.305
brown	Cnpy3	220.939
brown	Zfp120	220.838
brown	Nars	220.553
brown	Fbf1	219.983
brown	Dele1	219.627
brown	Coq10a	219.596
brown	Prkag2	219.565
brown	Jkamp	219.282
brown	Acp6	218.534
brown	Abhd15	218.125
brown	Irgq	218.011
brown	Kansl1	217.75
brown	Pgrmc2	217.298
[truncated: 10,622 more rows]

## Sheet: Supplementary Table 7 
Supplementary Table 7. GO terms of modules at 24 hours p.i. (female and male BMDMs)
Timepoint	Module name	GO.ID	p-value	Term (Biological Process)
24h	blue	GO:0032760	4.05e-06	positive regulation of tumor necrosis factor production
		GO:1902902	8.45e-06	negative regulation of autophagosome assembly
		GO:0043124	1.05e-05	negative regulation of I-kappaB kinase/NF-kappaB signaling
		GO:0043123	1.79e-05	positive regulation of I-kappaB kinase/NF-kappaB signaling
		GO:0006954	1.93e-05	inflammatory response
		GO:0071222	2.89e-05	cellular response to lipopolysaccharide
		GO:0070498	4.79e-05	interleukin-1-mediated signaling pathway
		GO:0031664	0.00049288	regulation of lipopolysaccharide-mediated signaling pathway
		GO:0034142	0.00081225	toll-like receptor 4 signaling pathway
		GO:0032635	0.00089824	interleukin-6 production
		GO:0071346	0.00089969	cellular response to interferon-gamma
		GO:0032735	0.00110885	positive regulation of interleukin-12 production
		GO:0002250	0.0014227	adaptive immune response
		GO:0070374	0.00160389	positive regulation of ERK1 and ERK2 cascade
		GO:0032640	0.00161946	tumor necrosis factor production
		GO:2001244	0.00167544	positive regulation of intrinsic apoptotic signaling pathway
		GO:0032757	0.00175755	positive regulation of interleukin-8 production
		GO:0098792	0.00182683	xenophagy
		GO:0071347	0.0021663	cellular response to interleukin-1
		GO:0070102	0.00238088	interleukin-6-mediated signaling pathway
		GO:0070269	0.00238088	pyroptosis
		GO:0042742	0.00252852	defense response to bacterium
		GO:0002755	0.00259149	MyD88-dependent toll-like receptor signaling pathway
		GO:0034341	0.00357939	response to interferon-gamma
		GO:0045833	0.00451455	negative regulation of lipid metabolic process
		GO:0050766	0.00478774	positive regulation of phagocytosis
		GO:0010803	0.00496392	regulation of tumor necrosis factor-mediated signaling pathway
		GO:0032740	0.00528294	positive regulation of interleukin-17 production
		GO:0045346	0.00528294	regulation of MHC class II biosynthetic process
		GO:0045954	0.00557793	positive regulation of natural killer cell mediated cytotoxicity
		GO:2000404	0.00727471	regulation of T cell migration
		GO:0032825	0.00728201	positive regulation of natural killer cell differentiation
		GO:0034138	0.0080407	toll-like receptor 3 signaling pathway
		GO:0070431	0.00816291	nucleotide-binding oligomerization domain containing 2 signaling pathway
		GO:1902188	0.00816291	positive regulation of viral release from host cell
		GO:1903543	0.00816291	positive regulation of exosomal secretion
		GO:0098780	0.00939469	response to mitochondrial depolarisation
		GO:0002283	0.00975076	neutrophil activation involved in immune response
		GO:0032689	0.0100434	negative regulation of interferon-gamma production
		GO:0032731	0.0103871	positive regulation of interleukin-1 beta production
		GO:0070059	0.0111676	intrinsic apoptotic signaling pathway in response to endoplasmic reticulum stress
		GO:0033574	0.011828	response to testosterone
		GO:0023035	0.0120176	CD40 signaling pathway
		GO:0032693	0.0120176	negative regulation of interleukin-10 production
		GO:0042832	0.0121517	defense response to protozoan
		GO:0032609	0.0163215	interferon-gamma production
		GO:1903146	0.0167446	regulation of mitophagy
		GO:0000423	0.0167602	macromitophagy
		GO:0046330	0.0175302	positive regulation of JNK cascade
		GO:0071356	0.0178157	cellular response to tumor necrosis factor
		GO:0001836	0.0178224	release of cytochrome c from mitochondria
		GO:1904293	0.0179743	negative regulation of ERAD pathway
		GO:0051607	0.0192538	defense response to virus
		GO:0032637	0.0193321	interleukin-8 production
		GO:0002753	0.01946	cytoplasmic pattern recognition receptor signaling pathway
		GO:0036296	0.0195361	response to increased oxygen levels
		GO:0032616	0.0195608	interleukin-13 production
		GO:0016239	0.0204364	positive regulation of macroautophagy
		GO:0042542	0.0213338	response to hydrogen peroxide
		GO:1905037	0.0216071	autophagosome organization
		GO:0034134	0.0218793	toll-like receptor 2 signaling pathway
		GO:0060333	0.0218954	interferon-gamma-mediated signaling pathway
		GO:0042532	0.0259064	negative regulation of tyrosine phosphorylation of STAT protein
		GO:0032733	0.0273109	positive regulation of interleukin-10 production
		GO:0046627	0.0275663	negative regulation of insulin receptor signaling pathway
		GO:0051898	0.0275663	negative regulation of protein kinase B signaling
		GO:0014068	0.0296375	positive regulation of phosphatidylinositol 3-kinase signaling
		GO:0043122	0.0333542	regulation of I-kappaB kinase/NF-kappaB signaling
		GO:0002756	0.0357638	MyD88-independent toll-like receptor signaling pathway
		GO:1903223	0.0398238	positive regulation of oxidative stress-induced neuron death
		GO:2000786	0.0398238	positive regulation of autophagosome assembly
		GO:0033617	0.0398485	mitochondrial respiratory chain complex IV assembly
		GO:0051770	0.0398485	positive regulation of nitric-oxide synthase biosynthetic process
		GO:0001676	0.0400261	long-chain fatty acid metabolic process
		GO:0051881	0.0409934	regulation of mitochondrial membrane potential
		GO:1904646	0.0410059	cellular response to beta-amyloid
		GO:0032729	0.0424215	positive regulation of interferon-gamma production
		GO:0045454	0.0424215	cell redox homeostasis
		GO:0002082	0.0476817	regulation of oxidative phosphorylation
		GO:0070301	0.0485391	cellular response to hydrogen peroxide
		GO:0042531	0.0493049	positive regulation of tyrosine phosphorylation of STAT protein
		GO:0042098	0.0493956	T cell proliferation
		GO:0045022	0.0499423	early endosome to late endosome transport
	brown	GO:0002534	0.000849718	cytokine production involved in inflammatory response
		GO:0051898	0.00222639	negative regulation of protein kinase B signaling
		GO:0030511	0.00421429	positive regulation of transforming growth factor beta receptor signaling pathway
		GO:0042445	0.00654603	hormone metabolic process
		GO:0090141	0.0100839	positive regulation of mitochondrial fission
		GO:0071397	0.0105215	cellular response to cholesterol
		GO:0044060	0.0140668	regulation of endocrine process
		GO:0019882	0.0142542	antigen processing and presentation
		GO:0014067	0.0153119	negative regulation of phosphatidylinositol 3-kinase signaling
		GO:0090051	0.0153119	negative regulation of cell migration involved in sprouting angiogenesis
		GO:0030512	0.0171511	negative regulation of transforming growth factor beta receptor signaling pathway
		GO:0071417	0.0228884	cellular response to organonitrogen compound
		GO:0009914	0.0249164	hormone transport
		GO:0009743	0.0251892	response to carbohydrate
		GO:0043951	0.0284794	negative regulation of cAMP-mediated signaling
		GO:0032869	0.0337662	cellular response to insulin stimulus
		GO:0010759	0.0350462	positive regulation of macrophage chemotaxis
		GO:0060986	0.036842	endocrine hormone secretion
		GO:0043408	0.0369393	regulation of MAPK cascade
		GO:0071709	0.0369525	membrane assembly
		GO:0002756	0.0369585	MyD88-independent toll-like receptor signaling pathway
		GO:0006110	0.0460527	regulation of glycolytic process
		GO:0032872	0.0465793	regulation of stress-activated MAPK cascade
		GO:0023035	0.0467311	CD40 signaling pathway
		GO:1904894	0.0470413	positive regulation of STAT cascade
		GO:0046885	0.0472035	regulation of hormone biosynthetic process
		GO:2000403	0.0473124	positive regulation of lymphocyte migration
	green	GO:0019886	1.35e-05	antigen processing and presentation of exogenous peptide antigen via MHC class II
		GO:0006958	0.00034974	complement activation
		GO:0002577	0.00055126	regulation of antigen processing and presentation
		GO:0002468	0.00095455	dendritic cell antigen processing and presentation
		GO:0045087	0.00363319	innate immune response
		GO:0032735	0.00463539	positive regulation of interleukin-12 production
		GO:0042093	0.00605114	T-helper cell differentiation
		GO:0002827	0.00671392	positive regulation of T-helper 1 type immune response
		GO:0032695	0.00671392	negative regulation of interleukin-12 production
		GO:1903671	0.00777909	negative regulation of sprouting angiogenesis
		GO:0006631	0.00814492	fatty acid metabolic process
		GO:0042176	0.00876901	regulation of protein catabolic process
		GO:0010942	0.00882322	positive regulation of cell death
		GO:0048246	0.0171377	macrophage chemotaxis
		GO:0097012	0.017338	response to granulocyte macrophage colony-stimulating factor
		GO:1903236	0.017338	regulation of leukocyte tethering or rolling
		GO:0032733	0.0179454	positive regulation of interleukin-10 production
		GO:0075733	0.0209036	intracellular transport of virus
		GO:0032740	0.0288491	positive regulation of interleukin-17 production
		GO:0016042	0.0304093	lipid catabolic process
		GO:0070371	0.0332375	ERK1 and ERK2 cascade
		GO:0001558	0.033252	regulation of cell growth
		GO:0032700	0.0377961	negative regulation of interleukin-17 production
		GO:0034695	0.0410042	response to prostaglandin E
		GO:0045429	0.0438616	positive regulation of nitric oxide biosynthetic process
		GO:0032757	0.0468119	positive regulation of interleukin-8 production
		GO:0045954	0.0476495	positive regulation of natural killer cell mediated cytotoxicity
		GO:0098761	0.0476495	cellular response to interleukin-7
	red	GO:0002922	0.000461819	positive regulation of humoral immune response
		GO:0001916	0.000464135	positive regulation of T cell mediated cytotoxicity
		GO:0002486	0.000627448	antigen processing and presentation of endogenous peptide antigen via MHC class I via ER pathway
		GO:0035457	0.000627448	cellular response to interferon-alpha
		GO:0002476	0.000826654	antigen processing and presentation of endogenous peptide antigen via MHC class Ib
		GO:0051607	0.000837279	defense response to virus
		GO:0032755	0.00142515	positive regulation of interleukin-6 production
		GO:0002863	0.00164952	positive regulation of inflammatory response to antigenic stimulus
		GO:0045429	0.0032025	positive regulation of nitric oxide biosynthetic process
		GO:0007252	0.00334955	I-kappaB phosphorylation
		GO:2001240	0.00513705	negative regulation of extrinsic apoptotic signaling pathway in absence of ligand
		GO:0071353	0.00659341	cellular response to interleukin-4
		GO:0050764	0.0104754	regulation of phagocytosis
		GO:0050665	0.0107872	hydrogen peroxide biosynthetic process
		GO:0032760	0.0110963	positive regulation of tumor necrosis factor production
		GO:0033209	0.0112334	tumor necrosis factor-mediated signaling pathway
		GO:0032729	0.0127257	positive regulation of interferon-gamma production
		GO:0002891	0.0129665	positive regulation of immunoglobulin mediated immune response
		GO:0055089	0.013045	fatty acid homeostasis
		GO:0006983	0.0154886	ER overload response
		GO:0014048	0.0154886	regulation of glutamate secretion
		GO:0030730	0.0154886	sequestering of triglyceride
		GO:0032656	0.0154886	regulation of interleukin-13 production
		GO:0060340	0.0154886	positive regulation of type I interferon-mediated signaling pathway
		GO:2000343	0.0154886	positive regulation of chemokine (C-X-C motif) ligand 2 production
		GO:0045346	0.0181117	regulation of MHC class II biosynthetic process
		GO:0006071	0.0209077	glycerol metabolic process
		GO:1900119	0.0209077	positive regulation of execution phase of apoptosis
		GO:0032715	0.0217182	negative regulation of interleukin-6 production
		GO:0034114	0.0238705	regulation of heterotypic cell-cell adhesion
		GO:0032757	0.0249537	positive regulation of interleukin-8 production
		GO:0043123	0.0258945	positive regulation of I-kappaB kinase/NF-kappaB signaling
		GO:0042149	0.0266635	cellular response to glucose starvation
		GO:0032731	0.0302664	positive regulation of interleukin-1 beta production
		GO:0010893	0.0302722	positive regulation of steroid biosynthetic process
		GO:0070328	0.0336995	triglyceride homeostasis
		GO:0035458	0.0341126	cellular response to interferon-beta
		GO:0000187	0.036172	activation of MAPK activity
		GO:0071346	0.0380698	cellular response to interferon-gamma
		GO:0031663	0.0381999	lipopolysaccharide-mediated signaling pathway
		GO:0051092	0.0440841	positive regulation of NF-kappaB transcription factor activity
		GO:0009615	0.0442855	response to virus
		GO:0030574	0.0448194	collagen catabolic process
		GO:0030512	0.0470856	negative regulation of transforming growth factor beta receptor signaling pathway
		GO:0002889	0.0472464	regulation of immunoglobulin mediated immune response
		GO:0001911	0.0476274	negative regulation of leukocyte mediated cytotoxicity
		GO:0032770	0.0476356	positive regulation of monooxygenase activity
		GO:0009743	0.0478193	response to carbohydrate
		GO:0034440	0.0479016	lipid oxidation
		GO:0070585	0.04791	protein localization to mitochondrion
		GO:0045730	0.0487877	respiratory burst
		GO:0090200	0.0487877	positive regulation of release of cytochrome c from mitochondria
	turquoise	GO:0007584	0.00031282	response to nutrient
		GO:0009063	0.00039695	cellular amino acid catabolic process
		GO:0048312	0.00182121	intracellular distribution of mitochondria
		GO:0000959	0.00306679	mitochondrial RNA metabolic process
		GO:0033539	0.00639861	fatty acid beta-oxidation using acyl-CoA dehydrogenase
		GO:0006734	0.00911201	NADH metabolic process
		GO:1903428	0.00913574	positive regulation of reactive oxygen species biosynthetic process
		GO:0030518	0.0108226	intracellular steroid hormone receptor signaling pathway
		GO:0031325	0.0114236	positive regulation of cellular metabolic process
		GO:0009065	0.0115757	glutamine family amino acid catabolic process
		GO:0046033	0.0115757	AMP metabolic process
		GO:0006536	0.0126811	glutamate metabolic process
		GO:0016051	0.0130482	carbohydrate biosynthetic process
		GO:0015937	0.0131583	coenzyme A biosynthetic process
		GO:0042761	0.0131583	very long-chain fatty acid biosynthetic process
		GO:0006635	0.0148621	fatty acid beta-oxidation
		GO:0043410	0.0148785	positive regulation of MAPK cascade
		GO:0030497	0.0164068	fatty acid elongation
		GO:0050857	0.0199235	positive regulation of antigen receptor-mediated signaling pathway
		GO:0032543	0.026064	mitochondrial translation
		GO:1903209	0.0265847	positive regulation of oxidative stress-induced cell death
		GO:0001845	0.0266796	phagolysosome assembly
		GO:0019321	0.0311841	pentose metabolic process
		GO:0005980	0.0343092	glycogen catabolic process
		GO:0006264	0.0363238	mitochondrial DNA replication
		GO:0055114	0.0429961	oxidation-reduction process
	yellow	GO:0035458	2.27328e-23	cellular response to interferon-beta
		GO:0051607	7.22615e-12	defense response to virus
		GO:0045087	3.8516e-11	innate immune response
		GO:0045071	7.63265e-10	negative regulation of viral genome replication
		GO:0042832	3.87985e-08	defense response to protozoan
		GO:0071346	2.70727e-07	cellular response to interferon-gamma
		GO:0009617	3.76566e-07	response to bacterium
		GO:0001916	4.96735e-07	positive regulation of T cell mediated cytotoxicity
		GO:0002486	1.00624e-06	antigen processing and presentation of endogenous peptide antigen via MHC class I via ER pathway
		GO:0002476	2.2836e-06	antigen processing and presentation of endogenous peptide antigen via MHC class Ib
		GO:0002478	2.14466e-05	antigen processing and presentation of exogenous peptide antigen
		GO:1901096	4.06081e-05	regulation of autophagosome maturation
		GO:0010499	0.000203136	proteasomal ubiquitin-independent protein catabolic process
		GO:0050830	0.000414207	defense response to Gram-positive bacterium
		GO:0060340	0.000532658	positive regulation of type I interferon-mediated signaling pathway
		GO:0002224	0.000873965	toll-like receptor signaling pathway
		GO:0042088	0.000884813	T-helper 1 type immune response
		GO:0034341	0.000963824	response to interferon-gamma
		GO:0046596	0.00109579	regulation of viral entry into host cell
		GO:0035455	0.00239316	response to interferon-alpha
		GO:0002862	0.00240943	negative regulation of inflammatory response to antigenic stimulus
		GO:0032727	0.00244136	positive regulation of interferon-alpha production
		GO:0034340	0.00417203	response to type I interferon
		GO:0007042	0.00513221	lysosomal lumen acidification
		GO:0009395	0.00679974	phospholipid catabolic process
		GO:0045953	0.00704833	negative regulation of natural killer cell mediated cytotoxicity
		GO:0060334	0.00704833	regulation of interferon-gamma-mediated signaling pathway
		GO:0071360	0.00704833	cellular response to exogenous dsRNA
		GO:0001779	0.00932617	natural killer cell differentiation
		GO:0000266	0.00935775	mitochondrial fission
		GO:1900225	0.00938315	regulation of NLRP3 inflammasome complex assembly
		GO:0001961	0.00959249	positive regulation of cytokine-mediated signaling pathway
		GO:0032781	0.00986505	positive regulation of ATPase activity
		GO:0019724	0.0112188	B cell mediated immunity
		GO:2001056	0.0113127	positive regulation of cysteine-type endopeptidase activity
		GO:0043123	0.0123875	positive regulation of I-kappaB kinase/NF-kappaB signaling
		GO:0009268	0.0156014	response to pH
		GO:0051092	0.0172748	positive regulation of NF-kappaB transcription factor activity
		GO:0006958	0.0191964	complement activation
		GO:0035456	0.0194038	response to interferon-beta
		GO:0043161	0.020432	proteasome-mediated ubiquitin-dependent protein catabolic process
		GO:0050863	0.0212404	regulation of T cell activation
		GO:0034135	0.0213661	regulation of toll-like receptor 2 signaling pathway
		GO:0032613	0.0216705	interleukin-10 production
		GO:0019730	0.0216958	antimicrobial humoral response
		GO:0051171	0.0217719	regulation of nitrogen compound metabolic process
		GO:0010508	0.0227444	positive regulation of autophagy
		GO:0071222	0.0240506	cellular response to lipopolysaccharide
		GO:0006677	0.0280288	glycosylceramide metabolic process
		GO:0051770	0.0283003	positive regulation of nitric-oxide synthase biosynthetic process
		GO:0070059	0.0286031	intrinsic apoptotic signaling pathway in response to endoplasmic reticulum stress
		GO:0050766	0.0294038	positive regulation of phagocytosis
		GO:0043406	0.0302762	positive regulation of MAP kinase activity
		GO:0033209	0.0328211	tumor necrosis factor-mediated signaling pathway
		GO:0032722	0.0333986	positive regulation of chemokine production
		GO:0060760	0.0340867	positive regulation of response to cytokine stimulus
		GO:0051769	0.0345924	regulation of nitric-oxide synthase biosynthetic process
		GO:0002292	0.0347758	T cell differentiation involved in immune response
		GO:0071356	0.0355575	cellular response to tumor necrosis factor
		GO:0071347	0.0376825	cellular response to interleukin-1
		GO:0045070	0.0424823	positive regulation of viral genome replication
		GO:0008207	0.0442448	C21-steroid hormone metabolic process
		GO:0032511	0.0442448	late endosome to vacuole transport via multivesicular body sorting pathway
		GO:0045730	0.0460465	respiratory burst
		GO:0032731	0.0462188	positive regulation of interleukin-1 beta production
		GO:0046034	0.0470919	ATP metabolic process
		GO:1901222	0.0497454	regulation of NIK/NF-kappaB signaling

## Sheet: Supplementary Table 8
Supplementary Table 8. GO terms of modules at 8 hours p.i. (female and male BMDMs)
Timepoint	Module name	GO.ID	p-value	Term (Biological Process)
8h	black	GO:0033993	0.00493175	response to lipid
		GO:0007005	0.00522701	mitochondrion organization
		GO:0032376	0.0127262	positive regulation of cholesterol transport
		GO:0010508	0.0128716	positive regulation of autophagy
		GO:0070129	0.0133182	regulation of mitochondrial translation
		GO:0009749	0.0254564	response to glucose
		GO:1901654	0.0263118	response to ketone
		GO:0051646	0.0263553	mitochondrion localization
		GO:0006111	0.0263676	regulation of gluconeogenesis
		GO:0000186	0.0331035	activation of MAPKK activity
		GO:1903428	0.0406436	positive regulation of reactive oxygen species biosynthetic process
		GO:0042059	0.0444307	negative regulation of epidermal growth factor receptor signaling pathway
		GO:0042787	0.0460435	protein ubiquitination involved in ubiquitin-dependent protein catabolic process
		GO:0071331	0.0477044	cellular response to hexose stimulus
		GO:0071593	0.0483176	lymphocyte aggregation
	blue	GO:0055088	0.00133145	lipid homeostasis
		GO:0010556	0.00383091	regulation of macromolecule biosynthetic process
		GO:1905037	0.00888111	autophagosome organization
		GO:0008610	0.0218561	lipid biosynthetic process
		GO:0033539	0.0225806	fatty acid beta-oxidation using acyl-CoA dehydrogenase
		GO:0005996	0.0249966	monosaccharide metabolic process
		GO:0032623	0.025159	interleukin-2 production
		GO:0019722	0.0274445	calcium-mediated signaling
		GO:0006807	0.0279705	nitrogen compound metabolic process
		GO:0055114	0.0325602	oxidation-reduction process
		GO:1903214	0.0331014	regulation of protein targeting to mitochondrion
		GO:0000724	0.0353749	double-strand break repair via homologous recombination
		GO:0000002	0.0457476	mitochondrial genome maintenance
		GO:0034250	0.0462683	positive regulation of cellular amide metabolic process
		GO:0035774	0.0465798	positive regulation of insulin secretion involved in cellular response to glucose stimulus
		GO:1903035	0.0471479	negative regulation of response to wounding
	brown	GO:0032611	0.00157067	interleukin-1 beta production
		GO:0006020	0.00448109	inositol metabolic process
		GO:0000729	0.00663007	DNA double-strand break processing
		GO:0033539	0.00861571	fatty acid beta-oxidation using acyl-CoA dehydrogenase
		GO:0043401	0.00886271	steroid hormone mediated signaling pathway
		GO:0006541	0.0137708	glutamine metabolic process
		GO:0002313	0.0168042	mature B cell differentiation involved in immune response
		GO:0006281	0.0302476	DNA repair
		GO:0003254	0.0331848	regulation of membrane depolarization
		GO:0046040	0.0333724	IMP metabolic process
		GO:0046321	0.0333724	positive regulation of fatty acid oxidation
		GO:0048261	0.0333724	negative regulation of receptor-mediated endocytosis
		GO:0060099	0.0333724	regulation of phagocytosis, engulfment
		GO:1904181	0.0333724	positive regulation of membrane depolarization
		GO:0046676	0.0346912	negative regulation of insulin secretion
		GO:0006302	0.0369367	double-strand break repair
		GO:0008333	0.0376875	endosome to lysosome transport
		GO:0042593	0.0413255	glucose homeostasis
		GO:1901298	0.0434007	regulation of hydrogen peroxide-mediated programmed cell death
		GO:0005975	0.0469181	carbohydrate metabolic process
		GO:0090278	0.0474155	negative regulation of peptide hormone secretion
		GO:0046839	0.0474739	phospholipid dephosphorylation
		GO:0038066	0.0477164	p38MAPK cascade
		GO:0006734	0.0484093	NADH metabolic process
	cyan	GO:0015986	2.82822e-05	ATP synthesis coupled proton transport
		GO:0030149	0.00427576	sphingolipid catabolic process
		GO:0051603	0.00489049	proteolysis involved in cellular protein catabolic process
		GO:0034198	0.0122325	cellular response to amino acid starvation
		GO:0002437	0.0145902	inflammatory response to antigenic stimulus
		GO:0042535	0.0180559	positive regulation of tumor necrosis factor biosynthetic process
		GO:0045019	0.0180559	negative regulation of nitric oxide biosynthetic process
		GO:0035458	0.0209416	cellular response to interferon-beta
		GO:0046426	0.0209416	negative regulation of JAK-STAT cascade
		GO:0044257	0.0209858	cellular protein catabolic process
		GO:0016045	0.0217628	detection of bacterium
		GO:0010738	0.0257545	regulation of protein kinase A signaling
		GO:0043248	0.0257545	proteasome assembly
		GO:0071391	0.0257545	cellular response to estrogen stimulus
		GO:0090141	0.0257545	positive regulation of mitochondrial fission
		GO:0051770	0.0345379	positive regulation of nitric-oxide synthase biosynthetic process
		GO:1901659	0.0412601	glycosyl compound biosynthetic process
		GO:0051607	0.0415108	defense response to virus
		GO:0006688	0.0418903	glycosphingolipid biosynthetic process
		GO:0019076	0.0419385	viral release from host cell
		GO:0032608	0.0419942	interferon-beta production
		GO:0002474	0.0440513	antigen processing and presentation of peptide antigen via MHC class I
		GO:0032695	0.0443022	negative regulation of interleukin-12 production
		GO:0002092	0.0495215	positive regulation of receptor internalization
		GO:0035455	0.0495215	response to interferon-alpha
	green	GO:0002830	0.00013087	positive regulation of type 2 immune response
		GO:0045582	0.00033773	positive regulation of T cell differentiation
		GO:0045623	0.00175988	negative regulation of T-helper cell differentiation
		GO:0050729	0.00237246	positive regulation of inflammatory response
		GO:0071222	0.00248936	cellular response to lipopolysaccharide
		GO:0043032	0.00350938	positive regulation of macrophage activation
		GO:0034612	0.00462321	response to tumor necrosis factor
		GO:0044270	0.00608539	cellular nitrogen compound catabolic process
		GO:0048771	0.0061231	tissue remodeling
		GO:0045579	0.00616809	positive regulation of B cell differentiation
		GO:0002823	0.00687522	negative regulation of adaptive immune response based on somatic recombination of immune receptors built from immunoglobulin superfamily domains
		GO:0046755	0.00776118	viral budding
		GO:0016064	0.00908598	immunoglobulin mediated immune response
		GO:0043369	0.0126449	CD4-positive or CD8-positive, alpha-beta T cell lineage commitment
		GO:0032649	0.0147751	regulation of interferon-gamma production
		GO:0045628	0.0167267	regulation of T-helper 2 cell differentiation
		GO:0009611	0.0206347	response to wounding
		GO:0002720	0.0211456	positive regulation of cytokine production involved in immune response
		GO:0044060	0.0211456	regulation of endocrine process
		GO:0032693	0.0214582	negative regulation of interleukin-10 production
		GO:0014047	0.0241193	glutamate secretion
		GO:0060986	0.0248135	endocrine hormone secretion
		GO:0001782	0.0262101	B cell homeostasis
		GO:0045429	0.0262101	positive regulation of nitric oxide biosynthetic process
		GO:0045076	0.0268428	regulation of interleukin-2 biosynthetic process
		GO:0071634	0.0268428	regulation of transforming growth factor beta production
		GO:0042542	0.0336018	response to hydrogen peroxide
		GO:0042832	0.0431287	defense response to protozoan
		GO:0042060	0.0492151	wound healing
		GO:0032722	0.0494522	positive regulation of chemokine production
	greenyellow	GO:0009200	0.00869941	deoxyribonucleoside triphosphate metabolic process
		GO:0001516	0.0140423	prostaglandin biosynthetic process
		GO:0006006	0.0279354	glucose metabolic process
		GO:0055089	0.0357171	fatty acid homeostasis
		GO:0002710	0.0427869	negative regulation of T cell mediated immunity
		GO:0006281	0.0428744	DNA repair
	grey60	GO:0016045	0.00126134	detection of bacterium
		GO:1903206	0.00474463	negative regulation of hydrogen peroxide-induced cell death
		GO:0015991	0.00873465	ATP hydrolysis coupled proton transport
		GO:0043410	0.0103325	positive regulation of MAPK cascade
		GO:0048246	0.0137609	macrophage chemotaxis
		GO:0070269	0.0170641	pyroptosis
		GO:0032872	0.0203724	regulation of stress-activated MAPK cascade
		GO:0042744	0.0243597	hydrogen peroxide catabolic process
		GO:0046033	0.0243597	AMP metabolic process
		GO:0030150	0.0284032	protein import into mitochondrial matrix
		GO:0006954	0.0296104	inflammatory response
		GO:0002695	0.0321266	negative regulation of leukocyte activation
		GO:0042119	0.032694	neutrophil activation
		GO:0043162	0.032694	ubiquitin-dependent protein catabolic process via the multivesicular body sorting pathway
		GO:0042981	0.0357885	regulation of apoptotic process
		GO:0016032	0.0415272	viral process
		GO:0032695	0.0419708	negative regulation of interleukin-12 production
		GO:0043161	0.0460459	proteasome-mediated ubiquitin-dependent protein catabolic process
		GO:0043434	0.0478347	response to peptide hormone
		GO:0019216	0.04993	regulation of lipid metabolic process
	lightcyan	GO:0046685	0.000149536	response to arsenic-containing substance
		GO:0050880	0.000164109	regulation of blood vessel size
		GO:0034599	0.000442368	cellular response to oxidative stress
		GO:0006749	0.00130063	glutathione metabolic process
		GO:0006979	0.00159924	response to oxidative stress
		GO:0042398	0.00470026	cellular modified amino acid biosynthetic process
		GO:0016525	0.0145783	negative regulation of angiogenesis
		GO:0019081	0.0170641	viral translation
		GO:2001237	0.0191126	negative regulation of extrinsic apoptotic signaling pathway
		GO:0050926	0.0205375	regulation of positive chemotaxis
		GO:0006629	0.0206093	lipid metabolic process
		GO:0006910	0.0243597	phagocytosis, recognition
		GO:0046033	0.0243597	AMP metabolic process
		GO:0070542	0.0243597	response to fatty acid
		GO:0000188	0.0284032	inactivation of MAPK activity
		GO:0033194	0.0284032	response to hydroperoxide
		GO:0050832	0.0284032	defense response to fungus
		GO:1900745	0.0284032	positive regulation of p38MAPK cascade
		GO:0030433	0.0331078	ER-associated ubiquitin-dependent protein catabolic process
		GO:0051900	0.0372204	regulation of mitochondrial depolarization
		GO:0016125	0.0403801	sterol metabolic process
		GO:0046209	0.0407993	nitric oxide metabolic process
		GO:0001954	0.0414209	positive regulation of cell-matrix adhesion
		GO:0006536	0.0419709	glutamate metabolic process
		GO:0090049	0.0419709	regulation of cell migration involved in sprouting angiogenesis
		GO:0008203	0.0428628	cholesterol metabolic process
		GO:0030521	0.0466889	androgen receptor signaling pathway
		GO:0070207	0.0469343	protein homotrimerization
	lightgreen	GO:0006098	8.36527e-05	pentose-phosphate shunt
		GO:0030433	0.000130465	ER-associated ubiquitin-dependent protein catabolic process
		GO:0044275	0.000133834	cellular carbohydrate catabolic process
		GO:0006094	0.000153541	gluconeogenesis
		GO:0006954	0.000158622	inflammatory response
		GO:0045730	0.0027057	respiratory burst
		GO:0010823	0.00650597	negative regulation of mitochondrion organization
		GO:0030968	0.00769338	endoplasmic reticulum unfolded protein response
		GO:0042060	0.00948706	wound healing
		GO:0006096	0.0142242	glycolytic process
		GO:0070059	0.0144	intrinsic apoptotic signaling pathway in response to endoplasmic reticulum stress
		GO:0043619	0.0150224	regulation of transcription from RNA polymerase II promoter in response to oxidative stress
		GO:1904294	0.0150224	positive regulation of ERAD pathway
		GO:0032310	0.0181299	prostaglandin secretion
		GO:0043627	0.0213324	response to estrogen
		GO:0051591	0.0213716	response to cAMP
		GO:0043949	0.0214829	regulation of cAMP-mediated signaling
		GO:0090141	0.0214829	positive regulation of mitochondrial fission
		GO:0031398	0.0247898	positive regulation of protein ubiquitination
		GO:0001782	0.0251797	B cell homeostasis
		GO:0006110	0.0286834	regulation of glycolytic process
		GO:1902236	0.0329106	negative regulation of endoplasmic reticulum stress-induced intrinsic apoptotic signaling pathway
		GO:0046364	0.0374412	monosaccharide biosynthetic process
		GO:1903362	0.0377865	regulation of cellular protein catabolic process
		GO:2000106	0.038046	regulation of leukocyte apoptotic process
		GO:0050851	0.0380934	antigen receptor-mediated signaling pathway
		GO:0002376	0.0383726	immune system process
		GO:1903146	0.0387989	regulation of mitophagy
		GO:0001516	0.0415714	prostaglandin biosynthetic process
		GO:0008053	0.0461865	mitochondrial fusion
		GO:0016239	0.0467543	positive regulation of macroautophagy
	lightyellow	GO:0046426	0.0034476	negative regulation of JAK-STAT cascade
		GO:2001244	0.00593232	positive regulation of intrinsic apoptotic signaling pathway
		GO:0070373	0.00700396	negative regulation of ERK1 and ERK2 cascade
		GO:1900409	0.0173245	positive regulation of cellular response to oxidative stress
		GO:0010867	0.0177195	positive regulation of triglyceride biosynthetic process
		GO:0048545	0.0178066	response to steroid hormone
		GO:0006595	0.0207042	polyamine metabolic process
		GO:1903543	0.0238819	positive regulation of exosomal secretion
		GO:0045071	0.0243003	negative regulation of viral genome replication
		GO:0030301	0.0270937	cholesterol transport
		GO:0030512	0.0279986	negative regulation of transforming growth factor beta receptor signaling pathway
		GO:0002755	0.0307862	MyD88-dependent toll-like receptor signaling pathway
		GO:0034123	0.0307862	positive regulation of toll-like receptor signaling pathway
		GO:0031295	0.0344983	T cell costimulation
		GO:0034138	0.0344983	toll-like receptor 3 signaling pathway
		GO:0045807	0.0377762	positive regulation of endocytosis
		GO:1900101	0.0383745	regulation of endoplasmic reticulum unfolded protein response
		GO:0009725	0.0462142	response to hormone
		GO:2001240	0.0465919	negative regulation of extrinsic apoptotic signaling pathway in absence of ligand
		GO:0070062	1.46e-05	extracellular exosome
	magenta	GO:0000959	0.00210269	mitochondrial RNA metabolic process
		GO:0046718	0.00397299	viral entry into host cell
		GO:0006695	0.00591459	cholesterol biosynthetic process
		GO:1902176	0.011433	negative regulation of oxidative stress-induced intrinsic apoptotic signaling pathway
		GO:0006024	0.0115212	glycosaminoglycan biosynthetic process
		GO:0007005	0.0129381	mitochondrion organization
		GO:1902043	0.0141508	positive regulation of extrinsic apoptotic signaling pathway via death domain receptors
		GO:0060548	0.0215367	negative regulation of cell death
		GO:0032543	0.0236692	mitochondrial translation
		GO:0007040	0.0362466	lysosome organization
		GO:0007254	0.0431756	JNK cascade
	midnightblue	GO:0032366	0.0222341	intracellular sterol transport
		GO:2000479	0.0238638	regulation of cAMP-dependent protein kinase activity
		GO:2000778	0.0238638	positive regulation of interleukin-6 secretion
		GO:0009615	0.0270358	response to virus
		GO:0001525	0.0320217	angiogenesis
		GO:1901575	0.0444061	organic substance catabolic process
		GO:0002755	0.0484107	MyD88-dependent toll-like receptor signaling pathway
	pink	GO:0009200	0.0175663	deoxyribonucleoside triphosphate metabolic process
		GO:0006099	0.0193793	tricarboxylic acid cycle
		GO:0016236	0.0256239	macroautophagy
		GO:0006536	0.0307295	glutamate metabolic process
		GO:0032981	0.0307295	mitochondrial respiratory chain complex I assembly
		GO:0031349	0.0353674	positive regulation of defense response
		GO:0006897	0.036992	endocytosis
		GO:0008643	0.0482633	carbohydrate transport
	purple	GO:0014066	0.000325007	regulation of phosphatidylinositol 3-kinase signaling
		GO:0043491	0.00209249	protein kinase B signaling
		GO:0001779	0.0036935	natural killer cell differentiation
		GO:0001780	0.00371343	neutrophil homeostasis
		GO:0009081	0.00371343	branched-chain amino acid metabolic process
		GO:0032688	0.00371343	negative regulation of interferon-beta production
		GO:1900078	0.00371343	positive regulation of cellular response to insulin stimulus
		GO:0043923	0.00484187	positive regulation by host of viral transcription
		GO:0045070	0.00815219	positive regulation of viral genome replication
		GO:0051250	0.00831567	negative regulation of lymphocyte activation
		GO:0032633	0.00841341	interleukin-4 production
		GO:0042347	0.00936678	negative regulation of NF-kappaB import into nucleus
		GO:1902230	0.0112753	negative regulation of intrinsic apoptotic signaling pathway in response to DNA damage
		GO:0002821	0.0124005	positive regulation of adaptive immune response
		GO:0042104	0.0133913	positive regulation of activated T cell proliferation
		GO:0045429	0.0165146	positive regulation of nitric oxide biosynthetic process
		GO:0002920	0.0182573	regulation of humoral immune response
		GO:0005979	0.0182573	regulation of glycogen biosynthetic process
		GO:0002230	0.0236257	positive regulation of defense response to virus by host
		GO:0042094	0.0300107	interleukin-2 biosynthetic process
		GO:0070670	0.0300322	response to interleukin-4
		GO:0032656	0.0345754	regulation of interleukin-13 production
		GO:1902165	0.0345754	regulation of intrinsic apoptotic signaling pathway in response to DNA damage by p53 class mediator
		GO:0032743	0.0379849	positive regulation of interleukin-2 production
		GO:0050766	0.0394868	positive regulation of phagocytosis
		GO:0001678	0.0409196	cellular glucose homeostasis
		GO:0009062	0.0413418	fatty acid catabolic process
		GO:0072538	0.0414337	T-helper 17 type immune response
		GO:2000778	0.0414337	positive regulation of interleukin-6 secretion
		GO:0034446	0.0417068	substrate adhesion-dependent cell spreading
		GO:0070372	0.0482945	regulation of ERK1 and ERK2 cascade
		GO:0032355	0.0485851	response to estradiol
		GO:1902254	0.048752	negative regulation of intrinsic apoptotic signaling pathway by p53 class mediator
		GO:1903019	0.048752	negative regulation of glycoprotein metabolic process
	red	GO:0019682	0.00223689	glyceraldehyde-3-phosphate metabolic process
		GO:0009437	0.00988216	carnitine metabolic process
		GO:0030497	0.00988216	fatty acid elongation
		GO:0043367	0.00991831	CD4-positive, alpha-beta T cell differentiation
		GO:0016126	0.0125897	sterol biosynthetic process
		GO:0006691	0.0168821	leukotriene metabolic process
		GO:0007031	0.0260062	peroxisome organization
		GO:0019320	0.0314278	hexose catabolic process
		GO:0043470	0.040164	regulation of carbohydrate catabolic process
		GO:0033692	0.0401772	cellular polysaccharide biosynthetic process
		GO:1903036	0.0401904	positive regulation of response to wounding
		GO:0006096	0.0437267	glycolytic process
		GO:0071604	0.047249	transforming growth factor beta production
		GO:0002504	0.0472744	antigen processing and presentation of peptide or polysaccharide antigen via MHC class II
		GO:0055114	0.0482919	oxidation-reduction process
	royalblue	GO:0055114	0.00177943	oxidation-reduction process
		GO:0002931	0.00343897	response to ischemia
		GO:0051897	0.0100445	positive regulation of protein kinase B signaling
		GO:0045078	0.0122394	positive regulation of interferon-gamma biosynthetic process
		GO:0061615	0.0122394	glycolytic process through fructose-6-phosphate
		GO:0090151	0.0122394	establishment of protein localization to mitochondrial membrane
		GO:0032148	0.0147903	activation of protein kinase B activity
		GO:1903725	0.0172804	regulation of phospholipid metabolic process
		GO:1903557	0.0173032	positive regulation of tumor necrosis factor superfamily cytokine production
		GO:1900037	0.0175482	regulation of cellular response to hypoxia
		GO:0008202	0.0175667	steroid metabolic process
		GO:0043406	0.0186208	positive regulation of MAP kinase activity
		GO:0006739	0.0201536	NADP metabolic process
		GO:0034976	0.0204704	response to endoplasmic reticulum stress
		GO:0006098	0.0205052	pentose-phosphate shunt
		GO:0042407	0.0205052	cristae formation
		GO:0045076	0.0205052	regulation of interleukin-2 biosynthetic process
		GO:1990542	0.0239786	mitochondrial transmembrane transport
		GO:0090201	0.0269863	negative regulation of release of cytochrome c from mitochondria
		GO:0006626	0.0273466	protein targeting to mitochondrion
		GO:0014068	0.0295625	positive regulation of phosphatidylinositol 3-kinase signaling
		GO:0006749	0.0315633	glutathione metabolic process
		GO:2001233	0.0341436	regulation of apoptotic signaling pathway
		GO:0008053	0.0380167	mitochondrial fusion
		GO:0032868	0.0416276	response to insulin
		GO:0005979	0.0420149	regulation of glycogen biosynthetic process
		GO:0006734	0.0420149	NADH metabolic process
		GO:0045454	0.045009	cell redox homeostasis
		GO:0009611	0.0494788	response to wounding
	salmon	GO:0006023	0.0027908	aminoglycan biosynthetic process
		GO:0090023	0.00571877	positive regulation of neutrophil chemotaxis
		GO:0006953	0.00913255	acute-phase response
		GO:0033692	0.00940878	cellular polysaccharide biosynthetic process
		GO:0006071	0.0193671	glycerol metabolic process
		GO:0014808	0.0193671	release of sequestered calcium ion into cytosol by sarcoplasmic reticulum
		GO:0009743	0.0218525	response to carbohydrate
		GO:0046888	0.0232706	negative regulation of hormone secretion
		GO:0006047	0.0233308	UDP-N-acetylglucosamine metabolic process
		GO:0034114	0.0233308	regulation of heterotypic cell-cell adhesion
		GO:0002429	0.0234782	immune response-activating cell surface receptor signaling pathway
		GO:0032355	0.0272359	response to estradiol
		GO:0043525	0.0272882	positive regulation of neuron apoptotic process
		GO:0010623	0.0275956	programmed cell death involved in cell development
		GO:0010738	0.0275956	regulation of protein kinase A signaling
		GO:0071392	0.0275956	cellular response to estradiol stimulus
		GO:0019886	0.0369683	antigen processing and presentation of exogenous peptide antigen via MHC class II
		GO:0033198	0.0369683	response to ATP
		GO:0042346	0.0369683	positive regulation of NF-kappaB import into nucleus
		GO:1901071	0.0369683	glucosamine-containing compound metabolic process
		GO:0032608	0.0435712	interferon-beta production
	tan	GO:0030890	0.00246151	positive regulation of B cell proliferation
		GO:0006635	0.00446734	fatty acid beta-oxidation
		GO:0010565	0.00474133	regulation of cellular ketone metabolic process
		GO:0009151	0.00484187	purine deoxyribonucleotide metabolic process
		GO:0046887	0.00924351	positive regulation of hormone secretion
		GO:0008654	0.011904	phospholipid biosynthetic process
		GO:0032868	0.018477	response to insulin
		GO:0071456	0.0191538	cellular response to hypoxia
		GO:0016051	0.0221126	carbohydrate biosynthetic process
		GO:0010906	0.0236837	regulation of glucose metabolic process
		GO:0044060	0.0239786	regulation of endocrine process
		GO:0060986	0.0271611	endocrine hormone secretion
		GO:0050701	0.0299562	interleukin-1 secretion
		GO:0006956	0.034294	complement activation
		GO:0042535	0.0345754	positive regulation of tumor necrosis factor biosynthetic process
		GO:0045342	0.0345754	MHC class II biosynthetic process
		GO:1904293	0.0345754	negative regulation of ERAD pathway
		GO:0050829	0.0379849	defense response to Gram-negative bacterium
		GO:0090303	0.0413239	positive regulation of wound healing
		GO:0010875	0.0414337	positive regulation of cholesterol efflux
		GO:2000479	0.0414337	regulation of cAMP-dependent protein kinase activity
		GO:0032757	0.0462446	positive regulation of interleukin-8 production
		GO:0006910	0.048752	phagocytosis, recognition
		GO:0010894	0.048752	negative regulation of steroid biosynthetic process
		GO:0070723	0.048752	response to cholesterol
		GO:0071380	0.048752	cellular response to prostaglandin E stimulus
	turquoise	GO:0032735	1.52462e-08	positive regulation of interleukin-12 production
		GO:0043123	8.4165e-08	positive regulation of I-kappaB kinase/NF-kappaB signaling
		GO:0032760	1.01307e-06	positive regulation of tumor necrosis factor production
		GO:0042510	1.11827e-05	regulation of tyrosine phosphorylation of Stat1 protein
		GO:0051607	4.97507e-05	defense response to virus
		GO:0007250	6.11959e-05	activation of NF-kappaB-inducing kinase activity
		GO:0046330	6.30866e-05	positive regulation of JNK cascade
		GO:0001916	7.62554e-05	positive regulation of T cell mediated cytotoxicity
		GO:0032755	8.88451e-05	positive regulation of interleukin-6 production
		GO:0070374	0.000118358	positive regulation of ERK1 and ERK2 cascade
		GO:0071346	0.000161204	cellular response to interferon-gamma
		GO:0032660	0.000220014	regulation of interleukin-17 production
		GO:0042742	0.000284943	defense response to bacterium
		GO:0051092	0.000324247	positive regulation of NF-kappaB transcription factor activity
		GO:0097028	0.000491448	dendritic cell differentiation
		GO:0071347	0.000542774	cellular response to interleukin-1
		GO:0045954	0.000608859	positive regulation of natural killer cell mediated cytotoxicity
		GO:0071354	0.000608859	cellular response to interleukin-6
		GO:1901699	0.000911941	cellular response to nitrogen compound
		GO:0002753	0.00102672	cytoplasmic pattern recognition receptor signaling pathway
		GO:0050830	0.00107727	defense response to Gram-positive bacterium
		GO:0002827	0.00108536	positive regulation of T-helper 1 type immune response
		GO:0043647	0.00109374	inositol phosphate metabolic process
		GO:0071222	0.00115874	cellular response to lipopolysaccharide
		GO:0006915	0.00116697	apoptotic process
		GO:0043921	0.00143363	modulation by host of viral transcription
		GO:0043280	0.00144142	positive regulation of cysteine-type endopeptidase activity involved in apoptotic process
		GO:0032816	0.00185502	positive regulation of natural killer cell activation
		GO:0035872	0.00188421	nucleotide-binding domain, leucine rich repeat containing receptor signaling pathway
		GO:0042532	0.00188421	negative regulation of tyrosine phosphorylation of STAT protein
		GO:0045357	0.00188421	regulation of interferon-beta biosynthetic process
		GO:1903579	0.00264005	negative regulation of ATP metabolic process
		GO:0031663	0.00271152	lipopolysaccharide-mediated signaling pathway
		GO:0016239	0.0028627	positive regulation of macroautophagy
		GO:2001244	0.0028627	positive regulation of intrinsic apoptotic signaling pathway
		GO:1903427	0.00305957	negative regulation of reactive oxygen species biosynthetic process
		GO:0042531	0.00312157	positive regulation of tyrosine phosphorylation of STAT protein
		GO:0045625	0.00316215	regulation of T-helper 1 cell differentiation
		GO:0070098	0.0036138	chemokine-mediated signaling pathway
		GO:0002755	0.00385876	MyD88-dependent toll-like receptor signaling pathway
		GO:0038061	0.00396653	NIK/NF-kappaB signaling
		GO:0002478	0.00493451	antigen processing and presentation of exogenous peptide antigen
		GO:1902235	0.00561244	regulation of endoplasmic reticulum stress-induced intrinsic apoptotic signaling pathway
		GO:0043124	0.00737675	negative regulation of I-kappaB kinase/NF-kappaB signaling
		GO:0007252	0.00738744	I-kappaB phosphorylation
		GO:0032967	0.00738744	positive regulation of collagen biosynthetic process
		GO:0039702	0.00738744	viral budding via host ESCRT complex
		GO:0071359	0.0074335	cellular response to dsRNA
		GO:0032897	0.00746993	negative regulation of viral transcription
		GO:0043552	0.00746993	positive regulation of phosphatidylinositol 3-kinase activity
		GO:1900101	0.00746993	regulation of endoplasmic reticulum unfolded protein response
		GO:0010508	0.0090206	positive regulation of autophagy
		GO:0002285	0.00908162	lymphocyte activation involved in immune response
		GO:0042088	0.00911071	T-helper 1 type immune response
		GO:0034121	0.00924643	regulation of toll-like receptor signaling pathway
		GO:0034341	0.0101046	response to interferon-gamma
		GO:0071241	0.0104239	cellular response to inorganic substance
		GO:0002040	0.0104556	sprouting angiogenesis
		GO:1903543	0.010528	positive regulation of exosomal secretion
		GO:0019724	0.0105286	B cell mediated immunity
		GO:0042095	0.0105732	interferon-gamma biosynthetic process
		GO:0000422	0.0110121	mitophagy
		GO:0042832	0.0139559	defense response to protozoan
		GO:0032780	0.014286	negative regulation of ATPase activity
		GO:0034134	0.014286	toll-like receptor 2 signaling pathway
		GO:0042522	0.014286	regulation of tyrosine phosphorylation of Stat5 protein
		GO:0043406	0.0165841	positive regulation of MAP kinase activity
		GO:0042516	0.0171696	regulation of tyrosine phosphorylation of Stat3 protein
		GO:0032728	0.0172031	positive regulation of interferon-beta production
		GO:0032757	0.0172031	positive regulation of interleukin-8 production
		GO:0006809	0.0172471	nitric oxide biosynthetic process
		GO:0060337	0.0172844	type I interferon signaling pathway
		GO:0008535	0.0173129	respiratory chain complex IV assembly
		GO:0071396	0.0193074	cellular response to lipid
		GO:0035458	0.0209483	cellular response to interferon-beta
		GO:0034138	0.0250659	toll-like receptor 3 signaling pathway
		GO:2000785	0.0252242	regulation of autophagosome assembly
		GO:0043507	0.0252532	positive regulation of JUN kinase activity
		GO:0008625	0.0258929	extrinsic apoptotic signaling pathway via death domain receptors
		GO:0030819	0.02599	positive regulation of cAMP biosynthetic process
		GO:0072655	0.0276392	establishment of protein localization to mitochondrion
		GO:0019885	0.0284819	antigen processing and presentation of endogenous peptide antigen via MHC class I
		GO:0032731	0.0297219	positive regulation of interleukin-1 beta production
		GO:0090022	0.0297817	regulation of neutrophil chemotaxis
		GO:0008630	0.0325084	intrinsic apoptotic signaling pathway in response to DNA damage
		GO:0034143	0.0378572	regulation of toll-like receptor 4 signaling pathway
		GO:0034122	0.0396385	negative regulation of toll-like receptor signaling pathway
		GO:0050810	0.0413107	regulation of steroid biosynthetic process
		GO:0032088	0.0425386	negative regulation of NF-kappaB transcription factor activity
		GO:0046427	0.0478381	positive regulation of JAK-STAT cascade
		GO:0032689	0.0485059	negative regulation of interferon-gamma production
		GO:0032703	0.0487889	negative regulation of interleukin-2 production
		GO:0032727	0.0487889	positive regulation of interferon-alpha production
		GO:0042346	0.0487889	positive regulation of NF-kappaB import into nucleus
		GO:0051770	0.0487889	positive regulation of nitric-oxide synthase biosynthetic process
	yellow	GO:0051607	5.24e-09	defense response to virus
		GO:0035458	1.15e-07	cellular response to interferon-beta
		GO:0051603	6.22e-06	proteolysis involved in cellular protein catabolic process
		GO:0045087	2.8e-05	innate immune response
		GO:0032103	5e-05	positive regulation of response to external stimulus
		GO:0045071	0.00010645	negative regulation of viral genome replication
		GO:0001961	0.00016549	positive regulation of cytokine-mediated signaling pathway
		GO:0071346	0.00059484	cellular response to interferon-gamma
		GO:0060338	0.00065169	regulation of type I interferon-mediated signaling pathway
		GO:0045089	0.00067573	positive regulation of innate immune response
		GO:0050830	0.0012263	defense response to Gram-positive bacterium
		GO:0002474	0.00127509	antigen processing and presentation of peptide antigen via MHC class I
		GO:0047496	0.00129442	vesicle transport along microtubule
		GO:0015833	0.00146405	peptide transport
		GO:0034340	0.00147063	response to type I interferon
		GO:0035455	0.00175535	response to interferon-alpha
		GO:2000406	0.00175535	positive regulation of T cell migration
		GO:0043066	0.00229317	negative regulation of apoptotic process
		GO:0042832	0.00240503	defense response to protozoan
		GO:0050792	0.0028493	regulation of viral process
		GO:0045824	0.00295964	negative regulation of innate immune response
		GO:0006936	0.00312905	muscle contraction
		GO:0044406	0.00313664	adhesion of symbiont to host
		GO:0098586	0.00425285	cellular response to virus
		GO:0010332	0.00481079	response to gamma radiation
		GO:0015914	0.00715573	phospholipid transport
		GO:0051592	0.00717634	response to calcium ion
		GO:0042742	0.00734026	defense response to bacterium
		GO:0019941	0.00740281	modification-dependent protein catabolic process
		GO:0001836	0.00740903	release of cytochrome c from mitochondria
		GO:0007520	0.00747052	myoblast fusion
		GO:0050718	0.00758235	positive regulation of interleukin-1 beta secretion
		GO:0090201	0.00758235	negative regulation of release of cytochrome c from mitochondria
		GO:0030335	0.00781448	positive regulation of cell migration
		GO:0006886	0.0079622	intracellular protein transport
		GO:2001238	0.00966162	positive regulation of extrinsic apoptotic signaling pathway
		GO:0000132	0.00967742	establishment of mitotic spindle orientation
		GO:0001916	0.00967742	positive regulation of T cell mediated cytotoxicity
		GO:0045776	0.0107482	negative regulation of blood pressure
		GO:0010761	0.0108336	fibroblast migration
		GO:0070498	0.012115	interleukin-1-mediated signaling pathway
		GO:0034614	0.0145904	cellular response to reactive oxygen species
		GO:0031667	0.0147184	response to nutrient levels
		GO:0042770	0.0147456	signal transduction in response to DNA damage
		GO:0034134	0.0148241	toll-like receptor 2 signaling pathway
		GO:0036035	0.0148241	osteoclast development
		GO:0044546	0.0148241	NLRP3 inflammasome complex assembly
		GO:0060333	0.0148241	interferon-gamma-mediated signaling pathway
		GO:0070269	0.0148241	pyroptosis
		GO:0071295	0.0148241	cellular response to vitamin
		GO:1904293	0.0148241	negative regulation of ERAD pathway
		GO:0045453	0.0149526	bone resorption
		GO:0044770	0.0165484	cell cycle phase transition
		GO:0043549	0.0167882	regulation of kinase activity
		GO:0070584	0.0180871	mitochondrion morphogenesis
		GO:0000083	0.0195636	regulation of transcription involved in G1/S transition of mitotic cell cycle
		GO:0010818	0.0195636	T cell chemotaxis
		GO:0032717	0.0195636	negative regulation of interleukin-8 production
		GO:0039529	0.0195636	RIG-I signaling pathway
		GO:0045953	0.0195636	negative regulation of natural killer cell mediated cytotoxicity
		GO:0072606	0.0195636	interleukin-8 secretion
		GO:0032469	0.0216501	endoplasmic reticulum calcium ion homeostasis
		GO:2000379	0.0223185	positive regulation of reactive oxygen species metabolic process
		GO:0050790	0.0232086	regulation of catalytic activity
		GO:0042110	0.0240549	T cell activation
		GO:0032496	0.0243343	response to lipopolysaccharide
		GO:0002478	0.0249078	antigen processing and presentation of exogenous peptide antigen
		GO:0019885	0.0250393	antigen processing and presentation of endogenous peptide antigen via MHC class I
		GO:0051016	0.0250393	barbed-end actin filament capping
		GO:0072673	0.0250393	lamellipodium morphogenesis
		GO:0032088	0.0250546	negative regulation of NF-kappaB transcription factor activity
		GO:0002833	0.0255746	positive regulation of response to biotic stimulus
		GO:0003281	0.0256184	ventricular septum development
		GO:0019884	0.026689	antigen processing and presentation of exogenous antigen
		GO:0052548	0.0267566	regulation of endopeptidase activity
		GO:0042534	0.0269471	regulation of tumor necrosis factor biosynthetic process
		GO:0070374	0.027343	positive regulation of ERK1 and ERK2 cascade
		GO:0010942	0.0303771	positive regulation of cell death
		GO:0045987	0.0312504	positive regulation of smooth muscle contraction
		GO:0097305	0.0312617	response to alcohol
		GO:0051291	0.0321684	protein heterooligomerization
		GO:0000184	0.0366347	nuclear-transcribed mRNA catabolic process, nonsense-mediated decay
		GO:0034341	0.0368581	response to interferon-gamma
		GO:0071526	0.0381176	semaphorin-plexin signaling pathway
		GO:0001959	0.0381684	regulation of cytokine-mediated signaling pathway
		GO:0032727	0.0381888	positive regulation of interferon-alpha production
		GO:0042994	0.0381888	cytoplasmic sequestering of transcription factor
		GO:0060969	0.0381888	negative regulation of gene silencing
		GO:0034612	0.0382075	response to tumor necrosis factor
		GO:0060337	0.0385236	type I interferon signaling pathway
		GO:0032411	0.038775	positive regulation of transporter activity
		GO:0045185	0.0388313	maintenance of protein location
		GO:0042554	0.0389792	superoxide anion generation
		GO:0033158	0.0389856	regulation of protein import into nucleus, translocation
		GO:0098930	0.0390243	axonal transport
		GO:0051701	0.0390865	interaction with host
		GO:0002244	0.0412473	hematopoietic progenitor cell differentiation
		GO:0006998	0.0454801	nuclear envelope organization
		GO:0050829	0.0455831	defense response to Gram-negative bacterium
		GO:0010863	0.0458404	positive regulation of phospholipase C activity
		GO:0032069	0.0458404	regulation of nuclease activity
		GO:0048679	0.0458404	regulation of axon regeneration
		GO:0051900	0.0458404	regulation of mitochondrial depolarization
		GO:0060444	0.0458404	branching involved in mammary gland duct morphogenesis
		GO:0032880	0.0486861	regulation of protein localization
		GO:0031333	0.0491504	negative regulation of protein complex assembly

## Sheet: Supplementary Table 9
Supplementary Table 9. List of significantly differentially expressed genes in each pairwise comparison: Medium 24h
geneID	Fold Change	adj.P.Val	Gene_Name	Gene_type	Description	Chromosome_Name
SEX: Comparison 1 and 2
Comparison 1: WT male vs WT female (WT.M_WT.F)
ENSMUSG00000069045	1744.44	1.60401e-13	Ddx3y	protein_coding	DEAD (Asp-Glu-Ala-Asp) box polypeptide 3, Y-linked [Source:MGI Symbol;Acc:MGI:1349406]	chrY
ENSMUSG00000069049	1091.94	4.86461e-13	Eif2s3y	protein_coding	eukaryotic translation initiation factor 2, subunit 3, structural gene Y-linked [Source:MGI Symbol;Acc:MGI:1349430]	chrY
ENSMUSG00000068457	685.539	1.88943e-09	Uty	protein_coding	ubiquitously transcribed tetratricopeptide repeat gene, Y chromosome [Source:MGI Symbol;Acc:MGI:894810]	chrY
ENSMUSG00000056673	537.774	1.29719e-12	Kdm5d	protein_coding	lysine (K)-specific demethylase 5D [Source:MGI Symbol;Acc:MGI:99780]	chrY
ENSMUSG00000019929	6.05697	0.031364	Dcn	protein_coding	decorin [Source:MGI Symbol;Acc:MGI:94872]	chr10
ENSMUSG00000024620	3.0485	0.0343016	Pdgfrb	protein_coding	platelet derived growth factor receptor, beta polypeptide [Source:MGI Symbol;Acc:MGI:97531]	chr18
ENSMUSG00000030117	-5.9651	0.00226508	Gdf3	protein_coding	growth differentiation factor 3 [Source:MGI Symbol;Acc:MGI:95686]	chr6
ENSMUSG00000086503	-2760.72	4.36861e-08	Xist	lncRNA	inactive X specific transcripts [Source:MGI Symbol;Acc:MGI:98974]	chrX
Comparison 2: Nlrx1-/- male vs Nlrx1-/- female (Nlrx1.M_Nlrx1.F)
ENSMUSG00000069045	1721.53	1.63521e-13	Ddx3y	protein_coding	DEAD (Asp-Glu-Ala-Asp) box polypeptide 3, Y-linked [Source:MGI Symbol;Acc:MGI:1349406]	chrY
ENSMUSG00000069049	1054.38	5.13699e-13	Eif2s3y	protein_coding	eukaryotic translation initiation factor 2, subunit 3, structural gene Y-linked [Source:MGI Symbol;Acc:MGI:1349430]	chrY
ENSMUSG00000068457	727.057	1.71503e-09	Uty	protein_coding	ubiquitously transcribed tetratricopeptide repeat gene, Y chromosome [Source:MGI Symbol;Acc:MGI:894810]	chrY
ENSMUSG00000056673	560.678	1.20732e-12	Kdm5d	protein_coding	lysine (K)-specific demethylase 5D [Source:MGI Symbol;Acc:MGI:99780]	chrY
ENSMUSG00000030117	-3.87748	0.0270309	Gdf3	protein_coding	growth differentiation factor 3 [Source:MGI Symbol;Acc:MGI:95686]	chr6
ENSMUSG00000086503	-4267.93	2.45768e-08	Xist	lncRNA	inactive X specific transcripts [Source:MGI Symbol;Acc:MGI:98974]	chrX
GENOTYPE: Comparison 3 and 4
Comparison 3: Nlrx1-/- female vs WT female (Nlrx1.F_WT.F)
ENSMUSG00000096780	63.5373	6.67884e-07	Tmem181b-ps	transcribed_unprocessed_pseudogene	transmembrane protein 181B, pseudogene [Source:MGI Symbol;Acc:MGI:3779544]	chr17
ENSMUSG00000096255	54.0473	6.67884e-07	Dynlt1b	protein_coding	dynein light chain Tctex-type 1B [Source:MGI Symbol;Acc:MGI:98643]	chr17
ENSMUSG00000093954	8.89671	0.00151229	Gm16867	protein_coding	predicted gene, 16867 [Source:MGI Symbol;Acc:MGI:4439791]	chr14
ENSMUSG00000062995	3.23886	0.00449354	Ica1	protein_coding	islet cell autoantigen 1 [Source:MGI Symbol;Acc:MGI:96391]	chr6
ENSMUSG00000019478	-2.86547	0.0471337	Rab4a	protein_coding	RAB4A, member RAS oncogene family [Source:MGI Symbol;Acc:MGI:105069]	chr8
ENSMUSG00000073791	-2.90054	0.0404742	Efcab7	protein_coding	EF-hand calcium binding domain 7 [Source:MGI Symbol;Acc:MGI:2385199]	chr4
ENSMUSG00000035547	-17.1622	6.67884e-07	Capn5	protein_coding	calpain 5 [Source:MGI Symbol;Acc:MGI:1100859]	chr7
ENSMUSG00000085081	-42.5535	5.10736e-05	Rptoros	lncRNA	regulatory associated protein of MTOR, complex 1, opposite strand [Source:MGI Symbol;Acc:MGI:2442055]	chr11
Comparison 4: Nlrx1-/- male vs WT male (Nlrx1.M_WT.M)
ENSMUSG00000096255	51.2809	1.15402e-06	Dynlt1b	protein_coding	dynein light chain Tctex-type 1B [Source:MGI Symbol;Acc:MGI:98643]	chr17
ENSMUSG00000096780	26.2644	3.07502e-06	Tmem181b-ps	transcribed_unprocessed_pseudogene	transmembrane protein 181B, pseudogene [Source:MGI Symbol;Acc:MGI:3779544]	chr17
ENSMUSG00000093954	7.62636	0.00259489	Gm16867	protein_coding	predicted gene, 16867 [Source:MGI Symbol;Acc:MGI:4439791]	chr14
ENSMUSG00000024486	4.79277	0.0189432	Hbegf	protein_coding	heparin-binding EGF-like growth factor [Source:MGI Symbol;Acc:MGI:96070]	chr18
ENSMUSG00000062995	3.56671	0.00249371	Ica1	protein_coding	islet cell autoantigen 1 [Source:MGI Symbol;Acc:MGI:96391]	chr6
ENSMUSG00000020205	3.55756	0.0189432	Phlda1	protein_coding	pleckstrin homology like domain, family A, member 1 [Source:MGI Symbol;Acc:MGI:1096880]	chr10
ENSMUSG00000027030	3.29327	0.0230731	Stk39	protein_coding	serine/threonine kinase 39 [Source:MGI Symbol;Acc:MGI:1858416]	chr2
ENSMUSG00000019478	-2.73129	0.0459446	Rab4a	protein_coding	RAB4A, member RAS oncogene family [Source:MGI Symbol;Acc:MGI:105069]	chr8
ENSMUSG00000073791	-2.82151	0.0354022	Efcab7	protein_coding	EF-hand calcium binding domain 7 [Source:MGI Symbol;Acc:MGI:2385199]	chr4
ENSMUSG00000035547	-15.1603	1.15402e-06	Capn5	protein_coding	calpain 5 [Source:MGI Symbol;Acc:MGI:1100859]	chr7
ENSMUSG00000085081	-55.3427	2.52113e-05	Rptoros	lncRNA	regulatory associated protein of MTOR, complex 1, opposite strand [Source:MGI Symbol;Acc:MGI:2442055]	chr11
SEX + GENOTYPE: Comparison 5 and 6
Comparison 5: Nlrx1-/- male vs WT female (Nlrx1.M_WT.F)
ENSMUSG00000069045	1721.53	1.63521e-13	Ddx3y	protein_coding	DEAD (Asp-Glu-Ala-Asp) box polypeptide 3, Y-linked [Source:MGI Symbol;Acc:MGI:1349406]	chrY
ENSMUSG00000069049	1054.38	5.13699e-13	Eif2s3y	protein_coding	eukaryotic translation initiation factor 2, subunit 3, structural gene Y-linked [Source:MGI Symbol;Acc:MGI:1349430]	chrY
ENSMUSG00000068457	721.402	1.73714e-09	Uty	protein_coding	ubiquitously transcribed tetratricopeptide repeat gene, Y chromosome [Source:MGI Symbol;Acc:MGI:894810]	chrY
ENSMUSG00000056673	560.678	1.20732e-12	Kdm5d	protein_coding	lysine (K)-specific demethylase 5D [Source:MGI Symbol;Acc:MGI:99780]	chrY
ENSMUSG00000096780	61.1981	1.32259e-07	Tmem181b-ps	transcribed_unprocessed_pseudogene	transmembrane protein 181B, pseudogene [Source:MGI Symbol;Acc:MGI:3779544]	chr17
ENSMUSG00000096255	61.0266	2.07817e-07	Dynlt1b	protein_coding	dynein light chain Tctex-type 1B [Source:MGI Symbol;Acc:MGI:98643]	chr17
ENSMUSG00000093954	7.62636	0.00155693	Gm16867	protein_coding	predicted gene, 16867 [Source:MGI Symbol;Acc:MGI:4439791]	chr14
ENSMUSG00000038508	2.58441	0.0188443	Gdf15	protein_coding	growth differentiation factor 15 [Source:MGI Symbol;Acc:MGI:1346047]	chr8
ENSMUSG00000062995	2.37258	0.0158465	Ica1	protein_coding	islet cell autoantigen 1 [Source:MGI Symbol;Acc:MGI:96391]	chr6
ENSMUSG00000036103	-2.1095	0.0193938	Colec12	protein_coding	collectin sub-family member 12 [Source:MGI Symbol;Acc:MGI:2152907]	chr18
ENSMUSG00000020399	-2.14468	0.00964278	Havcr2	protein_coding	hepatitis A virus cellular receptor 2 [Source:MGI Symbol;Acc:MGI:2159682]	chr11
ENSMUSG00000045636	-2.22357	0.0494353	Mtus1	protein_coding	mitochondrial tumor suppressor 1 [Source:MGI Symbol;Acc:MGI:2142572]	chr8
ENSMUSG00000037940	-2.22498	0.00493115	Inpp4b	protein_coding	inositol polyphosphate-4-phosphatase, type II [Source:MGI Symbol;Acc:MGI:2158925]	chr8
ENSMUSG00000057315	-2.30198	0.0361654	Arhgap24	protein_coding	Rho GTPase activating protein 24 [Source:MGI Symbol;Acc:MGI:1922647]	chr5
ENSMUSG00000004568	-2.31718	0.00652619	Arhgef18	protein_coding	rho/rac guanine nucleotide exchange factor (GEF) 18 [Source:MGI Symbol;Acc:MGI:2142567]	chr8
ENSMUSG00000016283	-2.44627	0.0312107	H2-M2	protein_coding	histocompatibility 2, M region locus 2 [Source:MGI Symbol;Acc:MGI:95914]	chr17
ENSMUSG00000082229	-2.82002	0.0102667	Nap1l2	protein_coding	nucleosome assembly protein 1-like 2 [Source:MGI Symbol;Acc:MGI:106654]	chrX
ENSMUSG00000021508	-2.84826	0.0361654	Cxcl14	protein_coding	chemokine (C-X-C motif) ligand 14 [Source:MGI Symbol;Acc:MGI:1888514]	chr13
ENSMUSG00000004558	-2.89751	0.0276999	Ndrg2	protein_coding	N-myc downstream regulated gene 2 [Source:MGI Symbol;Acc:MGI:1352498]	chr14
ENSMUSG00000035183	-3.03258	0.0118698	Slc24a5	protein_coding	solute carrier family 24, member 5 [Source:MGI Symbol;Acc:MGI:2677271]	chr2
ENSMUSG00000073791	-3.06921	0.0109805	Efcab7	protein_coding	EF-hand calcium binding domain 7 [Source:MGI Symbol;Acc:MGI:2385199]	chr4
ENSMUSG00000019478	-3.10205	0.0118698	Rab4a	protein_coding	RAB4A, member RAS oncogene family [Source:MGI Symbol;Acc:MGI:105069]	chr8
ENSMUSG00000020092	-3.22073	0.0422928	Pald1	protein_coding	phosphatase domain containing, paladin 1 [Source:MGI Symbol;Acc:MGI:1351623]	chr10
ENSMUSG00000027254	-3.91467	0.0200793	Map1a	protein_coding	microtubule-associated protein 1 A [Source:MGI Symbol;Acc:MGI:1306776]	chr2
ENSMUSG00000027848	-5.05399	0.0102667	Olfml3	protein_coding	olfactomedin-like 3 [Source:MGI Symbol;Acc:MGI:1914877]	chr3
ENSMUSG00000044258	-5.98658	0.00979536	Ctla2a	protein_coding	cytotoxic T lymphocyte-associated protein 2 alpha [Source:MGI Symbol;Acc:MGI:88554]	chr13
ENSMUSG00000052336	-7.52318	0.0146134	Cx3cr1	protein_coding	chemokine (C-X3-C motif) receptor 1 [Source:MGI Symbol;Acc:MGI:1333815]	chr9
ENSMUSG00000034783	-8.03319	0.046342	Cd207	protein_coding	CD207 antigen [Source:MGI Symbol;Acc:MGI:2180021]	chr6
ENSMUSG00000035547	-16.0294	2.25901e-07	Capn5	protein_coding	calpain 5 [Source:MGI Symbol;Acc:MGI:1100859]	chr7
ENSMUSG00000085081	-46.4903	1.78089e-05	Rptoros	lncRNA	regulatory associated protein of MTOR, complex 1, opposite strand [Source:MGI Symbol;Acc:MGI:2442055]	chr11
ENSMUSG00000086503	-4753.11	2.14162e-08	Xist	lncRNA	inactive X specific transcripts [Source:MGI Symbol;Acc:MGI:98974]	chrX
Comparison 6: Nlrx1-/- female vs WT male (Nlrx1.F_WT.M)
ENSMUSG00000086503	2478.92	5.06001e-08	Xist	lncRNA	inactive X specific transcripts [Source:MGI Symbol;Acc:MGI:98974]	chrX
ENSMUSG00000096255	45.4162	4.60452e-07	Dynlt1b	protein_coding	dynein light chain Tctex-type 1B [Source:MGI Symbol;Acc:MGI:98643]	chr17
ENSMUSG00000096780	27.2683	1.02166e-06	Tmem181b-ps	transcribed_unprocessed_pseudogene	transmembrane protein 181B, pseudogene [Source:MGI Symbol;Acc:MGI:3779544]	chr17
ENSMUSG00000030117	11.3263	6.16462e-05	Gdf3	protein_coding	growth differentiation factor 3 [Source:MGI Symbol;Acc:MGI:95686]	chr6
ENSMUSG00000093954	8.89671	0.000630119	Gm16867	protein_coding	predicted gene, 16867 [Source:MGI Symbol;Acc:MGI:4439791]	chr14
ENSMUSG00000062995	4.869	0.000125967	Ica1	protein_coding	islet cell autoantigen 1 [Source:MGI Symbol;Acc:MGI:96391]	chr6
ENSMUSG00000020205	2.79678	0.0470996	Phlda1	protein_coding	pleckstrin homology like domain, family A, member 1 [Source:MGI Symbol;Acc:MGI:1096880]	chr10
ENSMUSG00000027030	2.7124	0.0470996	Stk39	protein_coding	serine/threonine kinase 39 [Source:MGI Symbol;Acc:MGI:1858416]	chr2
ENSMUSG00000030147	2.5223	0.0215764	Clec4b1	protein_coding	C-type lectin domain family 4, member b1 [Source:MGI Symbol;Acc:MGI:1917060]	chr6
ENSMUSG00000026548	2.24362	0.0011414	Slamf9	protein_coding	SLAM family member 9 [Source:MGI Symbol;Acc:MGI:1923692]	chr1
ENSMUSG00000035448	2.00818	0.0161688	Ccr3	protein_coding	chemokine (C-C motif) receptor 3 [Source:MGI Symbol;Acc:MGI:104616]	chr9
ENSMUSG00000073791	-2.66645	0.0324655	Efcab7	protein_coding	EF-hand calcium binding domain 7 [Source:MGI Symbol;Acc:MGI:2385199]	chr4
ENSMUSG00000035547	-16.2317	2.8704e-07	Capn5	protein_coding	calpain 5 [Source:MGI Symbol;Acc:MGI:1100859]	chr7
ENSMUSG00000085081	-50.6562	1.41429e-05	Rptoros	lncRNA	regulatory associated protein of MTOR, complex 1, opposite strand [Source:MGI Symbol;Acc:MGI:2442055]	chr11
ENSMUSG00000056673	-537.774	1.29719e-12	Kdm5d	protein_coding	lysine (K)-specific demethylase 5D [Source:MGI Symbol;Acc:MGI:99780]	chrY
ENSMUSG00000068457	-690.914	1.86519e-09	Uty	protein_coding	ubiquitously transcribed tetratricopeptide repeat gene, Y chromosome [Source:MGI Symbol;Acc:MGI:894810]	chrY
ENSMUSG00000069049	-1091.94	4.86461e-13	Eif2s3y	protein_coding	eukaryotic translation initiation factor 2, subunit 3, structural gene Y-linked [Source:MGI Symbol;Acc:MGI:1349430]	chrY
ENSMUSG00000069045	-1744.44	1.60401e-13	Ddx3y	protein_coding	DEAD (Asp-Glu-Ala-Asp) box polypeptide 3, Y-linked [Source:MGI Symbol;Acc:MGI:1349406]	chrY

## Sheet: Supplementary Table 10
Supplementary Table 10. List of significantly differentially expressed genes in each pairwise comparison: LgyLRV1+ 24h
geneID	Fold Change	adj.P.Val	Gene_Name	Gene_type	Description	Chromosome_Name
SEX: Comparison 1 and 2
Comparison 1: WT male vs WT female (WT.M_WT.F)
ENSMUSG00000069045	1400.47	5.70677e-15	Ddx3y	protein_coding	DEAD (Asp-Glu-Ala-Asp) box polypeptide 3, Y-linked [Source:MGI Symbol;Acc:MGI:1349406]	chrY
ENSMUSG00000069049	1131.02	7.14281e-15	Eif2s3y	protein_coding	eukaryotic translation initiation factor 2, subunit 3, structural gene Y-linked [Source:MGI Symbol;Acc:MGI:1349430]	chrY
ENSMUSG00000068457	868.225	1.38722e-14	Uty	protein_coding	ubiquitously transcribed tetratricopeptide repeat gene, Y chromosome [Source:MGI Symbol;Acc:MGI:894810]	chrY
ENSMUSG00000056673	363.589	1.70395e-12	Kdm5d	protein_coding	lysine (K)-specific demethylase 5D [Source:MGI Symbol;Acc:MGI:99780]	chrY
ENSMUSG00000036103	-2.12773	0.00834916	Colec12	protein_coding	collectin sub-family member 12 [Source:MGI Symbol;Acc:MGI:2152907]	chr18
ENSMUSG00000004568	-2.33867	0.00113169	Arhgef18	protein_coding	rho/rac guanine nucleotide exchange factor (GEF) 18 [Source:MGI Symbol;Acc:MGI:2142567]	chr8
ENSMUSG00000030117	-5.46595	0.000387563	Gdf3	protein_coding	growth differentiation factor 3 [Source:MGI Symbol;Acc:MGI:95686]	chr6
ENSMUSG00000086503	-1686.88	4.59978e-10	Xist	lncRNA	inactive X specific transcripts [Source:MGI Symbol;Acc:MGI:98974]	chrX
Comparison 2: Nlrx1-/- male vs Nlrx1-/- female (Nlrx1.M_Nlrx1.F)
ENSMUSG00000069045	1386.96	5.81974e-15	Ddx3y	protein_coding	DEAD (Asp-Glu-Ala-Asp) box polypeptide 3, Y-linked [Source:MGI Symbol;Acc:MGI:1349406]	chrY
ENSMUSG00000069049	1074.29	7.95309e-15	Eif2s3y	protein_coding	eukaryotic translation initiation factor 2, subunit 3, structural gene Y-linked [Source:MGI Symbol;Acc:MGI:1349430]	chrY
ENSMUSG00000068457	899.029	1.28681e-14	Uty	protein_coding	ubiquitously transcribed tetratricopeptide repeat gene, Y chromosome [Source:MGI Symbol;Acc:MGI:894810]	chrY
ENSMUSG00000056673	366.131	1.67493e-12	Kdm5d	protein_coding	lysine (K)-specific demethylase 5D [Source:MGI Symbol;Acc:MGI:99780]	chrY
ENSMUSG00000095366	18.5697	0.0230289	Gm21860	lncRNA	predicted gene, 21860 [Source:MGI Symbol;Acc:MGI:5434024]	chrY
ENSMUSG00000004568	-2.11525	0.00570245	Arhgef18	protein_coding	rho/rac guanine nucleotide exchange factor (GEF) 18 [Source:MGI Symbol;Acc:MGI:2142567]	chr8
ENSMUSG00000030117	-3.83765	0.00570245	Gdf3	protein_coding	growth differentiation factor 3 [Source:MGI Symbol;Acc:MGI:95686]	chr6
ENSMUSG00000086503	-2256.4	2.6474e-10	Xist	lncRNA	inactive X specific transcripts [Source:MGI Symbol;Acc:MGI:98974]	chrX
GENOTYPE: Comparison 3 and 4
Comparison 3: Nlrx1-/- female vs WT female (Nlrx1.F_WT.F)
ENSMUSG00000096255	150.966	1.16776e-09	Dynlt1b	protein_coding	dynein light chain Tctex-type 1B [Source:MGI Symbol;Acc:MGI:98643]	chr17
ENSMUSG00000093954	44.3502	6.92275e-07	Gm16867	protein_coding	predicted gene, 16867 [Source:MGI Symbol;Acc:MGI:4439791]	chr14
ENSMUSG00000096780	29.0581	0.000750369	Tmem181b-ps	transcribed_unprocessed_pseudogene	transmembrane protein 181B, pseudogene [Source:MGI Symbol;Acc:MGI:3779544]	chr17
ENSMUSG00000062995	10.7665	0.000217066	Ica1	protein_coding	islet cell autoantigen 1 [Source:MGI Symbol;Acc:MGI:96391]	chr6
ENSMUSG00000073791	-2.62604	0.00421371	Efcab7	protein_coding	EF-hand calcium binding domain 7 [Source:MGI Symbol;Acc:MGI:2385199]	chr4
ENSMUSG00000019478	-5.13122	4.79457e-07	Rab4a	protein_coding	RAB4A, member RAS oncogene family [Source:MGI Symbol;Acc:MGI:105069]	chr8
ENSMUSG00000035547	-10.9032	1.44024e-10	Capn5	protein_coding	calpain 5 [Source:MGI Symbol;Acc:MGI:1100859]	chr7
ENSMUSG00000085081	-16.7168	1.29513e-08	Rptoros	lncRNA	regulatory associated protein of MTOR, complex 1, opposite strand [Source:MGI Symbol;Acc:MGI:2442055]	chr11
Comparison 4: Nlrx1-/- male vs WT male (Nlrx1.M_WT.M)
ENSMUSG00000096255	145.434	1.30007e-09	Dynlt1b	protein_coding	dynein light chain Tctex-type 1B [Source:MGI Symbol;Acc:MGI:98643]	chr17
ENSMUSG00000093954	38.2711	1.49597e-06	Gm16867	protein_coding	predicted gene, 16867 [Source:MGI Symbol;Acc:MGI:4439791]	chr14
ENSMUSG00000096780	24.8392	0.00134885	Tmem181b-ps	transcribed_unprocessed_pseudogene	transmembrane protein 181B, pseudogene [Source:MGI Symbol;Acc:MGI:3779544]	chr17
ENSMUSG00000062995	16.4213	3.0912e-05	Ica1	protein_coding	islet cell autoantigen 1 [Source:MGI Symbol;Acc:MGI:96391]	chr6
ENSMUSG00000030117	2.75517	0.0977909	Gdf3	protein_coding	growth differentiation factor 3 [Source:MGI Symbol;Acc:MGI:95686]	chr6
ENSMUSG00000073791	-2.21853	0.0366039	Efcab7	protein_coding	EF-hand calcium binding domain 7 [Source:MGI Symbol;Acc:MGI:2385199]	chr4
ENSMUSG00000019478	-3.1475	3.96326e-05	Rab4a	protein_coding	RAB4A, member RAS oncogene family [Source:MGI Symbol;Acc:MGI:105069]	chr8
ENSMUSG00000035547	-10.6529	1.65894e-10	Capn5	protein_coding	calpain 5 [Source:MGI Symbol;Acc:MGI:1100859]	chr7
ENSMUSG00000085081	-17.4675	1.03906e-08	Rptoros	lncRNA	regulatory associated protein of MTOR, complex 1, opposite strand [Source:MGI Symbol;Acc:MGI:2442055]	chr11
SEX + GENOTYPE: Comparison 5 and 6
Comparison 5: Nlrx1-/- male vs WT female (Nlrx1.M_WT.F)
ENSMUSG00000069045	1386.96	5.82e-15	Ddx3y	protein_coding	DEAD (Asp-Glu-Ala-Asp) box polypeptide 3, Y-linked [Source:MGI Symbol;Acc:MGI:1349406]	chrY
ENSMUSG00000069049	1074.29	7.95e-15	Eif2s3y	protein_coding	eukaryotic translation initiation factor 2, subunit 3, structural gene Y-linked [Source:MGI Symbol;Acc:MGI:1349430]	chrY
ENSMUSG00000068457	899.029	1.29e-14	Uty	protein_coding	ubiquitously transcribed tetratricopeptide repeat gene, Y chromosome [Source:MGI Symbol;Acc:MGI:894810]	chrY
ENSMUSG00000056673	366.131	1.67e-12	Kdm5d	protein_coding	lysine (K)-specific demethylase 5D [Source:MGI Symbol;Acc:MGI:99780]	chrY
ENSMUSG00000096255	145.434	3.71e-10	Dynlt1b	protein_coding	dynein light chain Tctex-type 1B [Source:MGI Symbol;Acc:MGI:98643]	chr17
ENSMUSG00000093954	38.2711	6.65e-07	Gm16867	protein_coding	predicted gene, 16867 [Source:MGI Symbol;Acc:MGI:4439791]	chr14
ENSMUSG00000096780	23.7873	0.000928098	Tmem181b-ps	transcribed_unprocessed_pseudogene	transmembrane protein 181B, pseudogene [Source:MGI Symbol;Acc:MGI:3779544]	chr17
ENSMUSG00000095366	18.5697	0.00682337	Gm21860	lncRNA	predicted gene, 21860 [Source:MGI Symbol;Acc:MGI:5434024]	chrY
ENSMUSG00000062995	6.64026	0.00135558	Ica1	protein_coding	islet cell autoantigen 1 [Source:MGI Symbol;Acc:MGI:96391]	chr6
ENSMUSG00000087263	5.08708	0.0315022	Gm15726	lncRNA	predicted gene 15726 [Source:MGI Symbol;Acc:MGI:3783169]	chrX
ENSMUSG00000045672	3.92354	0.0457674	Col27a1	protein_coding	collagen, type XXVII, alpha 1 [Source:MGI Symbol;Acc:MGI:2672118]	chr4
ENSMUSG00000038156	3.72945	0.0197154	Spon1	protein_coding	spondin 1, (f-spondin) extracellular matrix protein [Source:MGI Symbol;Acc:MGI:2385287]	chr7
ENSMUSG00000028541	3.60363	0.0083276	B4galt2	protein_coding	UDP-Gal:betaGlcNAc beta 1,4- galactosyltransferase, polypeptide 2 [Source:MGI Symbol;Acc:MGI:1858493]	chr4
ENSMUSG00000026497	3.29263	0.0257106	Mixl1	protein_coding	Mix1 homeobox-like 1 (Xenopus laevis) [Source:MGI Symbol;Acc:MGI:1351322]	chr1
ENSMUSG00000053931	3.20205	0.0167737	Cnn3	protein_coding	calponin 3, acidic [Source:MGI Symbol;Acc:MGI:1919244]	chr3
ENSMUSG00000072844	2.70161	0.0472225	G530011O06Rik	lncRNA	RIKEN cDNA G530011O06 gene [Source:MGI Symbol;Acc:MGI:3603513]	chrX
ENSMUSG00000029070	2.43202	0.0395547	Mxra8	protein_coding	matrix-remodelling associated 8 [Source:MGI Symbol;Acc:MGI:1922011]	chr4
ENSMUSG00000038587	2.42458	0.000362968	Akap12	protein_coding	A kinase (PRKA) anchor protein (gravin) 12 [Source:MGI Symbol;Acc:MGI:1932576]	chr10
ENSMUSG00000048078	2.21862	0.0208015	Tenm4	protein_coding	teneurin transmembrane protein 4 [Source:MGI Symbol;Acc:MGI:2447063]	chr7
ENSMUSG00000027398	-2.00287	0.0083276	Il1b	protein_coding	interleukin 1 beta [Source:MGI Symbol;Acc:MGI:96543]	chr2
ENSMUSG00000045551	-2.01575	0.00121019	Fpr1	protein_coding	formyl peptide receptor 1 [Source:MGI Symbol;Acc:MGI:107443]	chr17
ENSMUSG00000031549	-2.01838	0.0181595	Ido2	protein_coding	indoleamine 2,3-dioxygenase 2 [Source:MGI Symbol;Acc:MGI:2142489]	chr8
ENSMUSG00000038963	-2.02487	0.0100222	Slco4a1	protein_coding	solute carrier organic anion transporter family, member 4a1 [Source:MGI Symbol;Acc:MGI:1351866]	chr2
ENSMUSG00000041406	-2.06993	0.0395547	BC055324	protein_coding	cDNA sequence BC055324 [Source:MGI Symbol;Acc:MGI:3590554]	chr1
ENSMUSG00000004568	-2.09649	0.00237605	Arhgef18	protein_coding	rho/rac guanine nucleotide exchange factor (GEF) 18 [Source:MGI Symbol;Acc:MGI:2142567]	chr8
ENSMUSG00000031570	-2.10105	0.0100222	Plpp5	protein_coding	phospholipid phosphatase 5 [Source:MGI Symbol;Acc:MGI:1919160]	chr8
ENSMUSG00000090675	-2.12994	0.0243836	Olfr111	protein_coding	olfactory receptor 111 [Source:MGI Symbol;Acc:MGI:2177494]	chr17
ENSMUSG00000003849	-2.14964	0.0324375	Nqo1	protein_coding	NAD(P)H dehydrogenase, quinone 1 [Source:MGI Symbol;Acc:MGI:103187]	chr8
ENSMUSG00000048031	-2.19176	0.0306369	Fcrl5	protein_coding	Fc receptor-like 5 [Source:MGI Symbol;Acc:MGI:3053558]	chr3
ENSMUSG00000042351	-2.19754	0.0472225	Grap2	protein_coding	GRB2-related adaptor protein 2 [Source:MGI Symbol;Acc:MGI:1333842]	chr15
ENSMUSG00000027737	-2.20097	0.0146587	Slc7a11	protein_coding	solute carrier family 7 (cationic amino acid transporter, y+ system), member 11 [Source:MGI Symbol;Acc:MGI:1347355]	chr3
ENSMUSG00000029442	-2.24227	0.0202768	Wdr66	protein_coding	WD repeat domain 66 [Source:MGI Symbol;Acc:MGI:1918495]	chr5
ENSMUSG00000016283	-2.40188	0.00682337	H2-M2	protein_coding	histocompatibility 2, M region locus 2 [Source:MGI Symbol;Acc:MGI:95914]	chr17
ENSMUSG00000073791	-2.44341	0.00378827	Efcab7	protein_coding	EF-hand calcium binding domain 7 [Source:MGI Symbol;Acc:MGI:2385199]	chr4
ENSMUSG00000030109	-2.46362	0.00121019	Slc6a12	protein_coding	solute carrier family 6 (neurotransmitter transporter, betaine/GABA), member 12 [Source:MGI Symbol;Acc:MGI:95628]	chr6
ENSMUSG00000027380	-2.53875	0.0313204	Acoxl	protein_coding	acyl-Coenzyme A oxidase-like [Source:MGI Symbol;Acc:MGI:1921371]	chr2
ENSMUSG00000032561	-2.68522	0.0334039	Acpp	protein_coding	acid phosphatase, prostate [Source:MGI Symbol;Acc:MGI:1928480]	chr9
ENSMUSG00000042498	-2.93898	0.0083276	Radx	protein_coding	RPA1 related single stranded DNA binding protein, X-linked [Source:MGI Symbol;Acc:MGI:2147848]	chrX
ENSMUSG00000098178	-3.04242	0.0257106	Gm42418	lncRNA	predicted gene, 42418 [Source:MGI Symbol;Acc:MGI:5649005]	chr17
ENSMUSG00000036667	-3.24022	0.039784	Tcaf1	protein_coding	TRPM8 channel-associated factor 1 [Source:MGI Symbol;Acc:MGI:1914665]	chr6
ENSMUSG00000029379	-3.49241	0.0184002	Cxcl3	protein_coding	chemokine (C-X-C motif) ligand 3 [Source:MGI Symbol;Acc:MGI:3037818]	chr5
ENSMUSG00000030474	-3.53428	0.00237605	Siglece	protein_coding	sialic acid binding Ig-like lectin E [Source:MGI Symbol;Acc:MGI:1932475]	chr7
ENSMUSG00000035183	-3.61574	0.00415719	Slc24a5	protein_coding	solute carrier family 24, member 5 [Source:MGI Symbol;Acc:MGI:2677271]	chr2
ENSMUSG00000019478	-4.01336	1.81e-06	Rab4a	protein_coding	RAB4A, member RAS oncogene family [Source:MGI Symbol;Acc:MGI:105069]	chr8
ENSMUSG00000022893	-5.27992	0.023842	Adamts1	protein_coding	a disintegrin-like and metallopeptidase (reprolysin type) with thrombospondin type 1 motif, 1 [Source:MGI Symbol;Acc:MGI:109249]	chr16
ENSMUSG00000026390	-5.58072	0.0137651	Marco	protein_coding	macrophage receptor with collagenous structure [Source:MGI Symbol;Acc:MGI:1309998]	chr1
ENSMUSG00000085081	-13.0718	1.78e-08	Rptoros	lncRNA	regulatory associated protein of MTOR, complex 1, opposite strand [Source:MGI Symbol;Acc:MGI:2442055]	chr11
ENSMUSG00000035547	-13.2944	9.07e-12	Capn5	protein_coding	calpain 5 [Source:MGI Symbol;Acc:MGI:1100859]	chr7
ENSMUSG00000086503	-2303.28	2.12e-10	Xist	lncRNA	inactive X specific transcripts [Source:MGI Symbol;Acc:MGI:98974]	chrX
Comparison 6: Nlrx1-/- female vs WT male (Nlrx1.F_WT.M)
ENSMUSG00000086503	1652.54	3.42e-10	Xist	lncRNA	inactive X specific transcripts [Source:MGI Symbol;Acc:MGI:98974]	chrX
ENSMUSG00000096255	150.966	3.42e-10	Dynlt1b	protein_coding	dynein light chain Tctex-type 1B [Source:MGI Symbol;Acc:MGI:98643]	chr17
ENSMUSG00000093954	44.3502	3.85e-07	Gm16867	protein_coding	predicted gene, 16867 [Source:MGI Symbol;Acc:MGI:4439791]	chr14
ENSMUSG00000096780	30.343	0.000344836	Tmem181b-ps	transcribed_unprocessed_pseudogene	transmembrane protein 181B, pseudogene [Source:MGI Symbol;Acc:MGI:3779544]	chr17
ENSMUSG00000062995	26.6253	1.65e-06	Ica1	protein_coding	islet cell autoantigen 1 [Source:MGI Symbol;Acc:MGI:96391]	chr6
ENSMUSG00000030117	10.5734	2.61e-06	Gdf3	protein_coding	growth differentiation factor 3 [Source:MGI Symbol;Acc:MGI:95686]	chr6
ENSMUSG00000004568	2.3596	0.000497768	Arhgef18	protein_coding	rho/rac guanine nucleotide exchange factor (GEF) 18 [Source:MGI Symbol;Acc:MGI:2142567]	chr8
ENSMUSG00000073791	-2.38435	0.00753777	Efcab7	protein_coding	EF-hand calcium binding domain 7 [Source:MGI Symbol;Acc:MGI:2385199]	chr4
ENSMUSG00000019478	-4.02418	1.65e-06	Rab4a	protein_coding	RAB4A, member RAS oncogene family [Source:MGI Symbol;Acc:MGI:105069]	chr8
ENSMUSG00000035547	-8.73687	1.18e-10	Capn5	protein_coding	calpain 5 [Source:MGI Symbol;Acc:MGI:1100859]	chr7
ENSMUSG00000085081	-22.3382	1.2e-09	Rptoros	lncRNA	regulatory associated protein of MTOR, complex 1, opposite strand [Source:MGI Symbol;Acc:MGI:2442055]	chr11
ENSMUSG00000056673	-363.589	1.7e-12	Kdm5d	protein_coding	lysine (K)-specific demethylase 5D [Source:MGI Symbol;Acc:MGI:99780]	chrY
ENSMUSG00000068457	-868.225	1.39e-14	Uty	protein_coding	ubiquitously transcribed tetratricopeptide repeat gene, Y chromosome [Source:MGI Symbol;Acc:MGI:894810]	chrY
ENSMUSG00000069049	-1131.02	7.14e-15	Eif2s3y	protein_coding	eukaryotic translation initiation factor 2, subunit 3, structural gene Y-linked [Source:MGI Symbol;Acc:MGI:1349430]	chrY
ENSMUSG00000069045	-1400.47	5.71e-15	Ddx3y	protein_coding	DEAD (Asp-Glu-Ala-Asp) box polypeptide 3, Y-linked [Source:MGI Symbol;Acc:MGI:1349406]	chrY

[truncated: 6 more sheets: Supplementary Table 11, Supplementary Table 12, Supplementary Table 13, Supplementary Table 14, Suplementary Table 15, Supplementary Table 16]
